# Supplementary material for: Organic substrate diffusibility governs microbial community composition, nutrient removal performance and kinetics of granulation of aerobic granular sludge
Source: Water Res X. 2019 May 20;4:100033. doi: 10.1016/j.wroa.2019.100033 (PMC6614711; doi:10.1016/j.wroa.2019.100033)
Supplement: S9_discriminant_and_p_value_t_tests.xlsx [file mmc2.xlsx]

## Sheet: Table_discriminant_genera
Genus	complex_vs_simple	synth_vs_real	R1_vs_real	R2_vs_real	Inoc_vs_R1	Inoc_vs_R2	Inoc_vs_R3	Inoc_vs_R4	R1_vs_R2	R1_vs_R3	R1_vs_R4	R2_vs_R3	R2_vs_R4	R3_vs_R4	divergent	abundant	discriminant
11-24 (f)	9.93165e-12	0.0294472	3.58789e-08	0.970591	0.335115	0.261462	0.239426	0.114208	0.000107817	0.0001369	0.000115436	0.632537	0.653348	0.3406
195up (o)	8.13198e-06	0.830947	0.000471085	0.260101	0.555666	0.00011901	0.657387	0.178922	0.0034984	0.390818	4.62272e-05	0.00646978	0.698266	8.36351e-05
32C6	0.00203512	0.878174	0.00959468	0.0330809	0.222587	0.385363	0.866041	0.709765	0.000424448	0.0107522	0.0166764	0.103872	0.0240205	0.591989
35-7A	2.99908e-09	1.50941e-12	2.54294e-12	1.28626e-11	0.125177	0.27638	0.188692	0.212108	0.0207917	6.60323e-06	3.41226e-07	1.06395e-05	2.52809e-07	0.368954	yes
480-2 (f)	2.63874e-06	6.35304e-09	7.92211e-09	5.0323e-09	0.393117	0.009445	1.53119e-05	0.000755194	0.0957231	7.33239e-06	0.000313924	6.15915e-06	0.000236845	0.126459	yes	yes	yes
A0837	2.38485e-21	0.00647073	2.56127e-15	0.661688	0.0192258	0.146018	0.184889	0.588028	1.36632e-07	4.22374e-08	1.48056e-07	0.916777	0.513554	0.502608	yes
A0839 (f)	0.000944729	2.73283e-05	8.60848e-07	0.00373726	0.470754	0.226656	0.0919789	0.212961	0.952323	0.000170361	0.00212239	0.00208151	0.021115	0.266973
A21b	0.21457	2.31273e-05	0.00189937	1.1735e-06	0.236157	0.0666466	0.858688	0.636452	0.000101575	0.100633	0.00457058	0.00496751	9.76139e-05	0.487763
A21b (f)	5.48748e-10	1.77416e-12	2.76085e-13	9.62944e-12	0.0257563	1.30432e-07	0.0283233	0.00470203	3.8412e-05	1.02698e-07	1.1716e-06	4.2621e-07	8.25177e-06	0.0784824	yes
ABS-19 (f)	0.0315254	0.00025023	0.0139211	1.28244e-06	0.0116217	2.7747e-10	0.167333	0.0508546	0.107207	0.0130279	0.014816	8.02811e-07	1.42159e-06	0.353001	yes
Ca. Accumulibacter	0.0702369	0.524852	0.20752	0.00174912	0.447683	0.00175521	0.120866	0.253049	0.0126207	0.0911627	0.440402	0.084602	0.000104512	0.0450351		yes
Acetobacteraceae (f)	8.43167e-21	4.76667e-07	3.27716e-13	0.000916363	0.21119	0.000529659	0.476647	0.598825	3.87983e-12	5.75821e-06	2.95811e-08	0.113199	0.000994712	0.228749	yes
Acidibacter	2.12828e-07	6.21485e-15	1.52886e-14	3.19438e-15	0.0865306	0.420956	0.0882045	0.21621	0.888959	4.06209e-07	1.46239e-09	5.91096e-07	2.63892e-09	0.286647	yes
Acidimicrobiaceae (f)	0.0897148	0.102362	0.066966	0.452101	2.12202e-07	1.88387e-11	4.27481e-07	6.36406e-08	0.201906	0.0465424	0.167999	0.285058	0.833482	0.413714	yes
Acidimicrobiales (o)	4.88078e-06	4.06059e-07	3.28341e-07	4.63236e-07	0.116825	0.147956	0.0170225	0.00445146	0.238663	0.00161451	1.68636e-05	0.00185142	2.06203e-05	0.454718	yes
Acidobacteria_Subgroup 6 (o)	2.32651e-06	0.202001	0.000514681	8.20408e-10	0.303581	0.534278	0.76349	0.630062	8.87205e-08	0.0337136	4.6399e-05	2.9932e-05	7.94514e-07	0.0612014	yes
Acidocella	0.00059029	1.26862e-08	2.31235e-07	8.34375e-09	0.335463	0.000604517	0.0909423	0.368127	0.233494	1.49876e-05	0.000554928	4.87269e-06	9.45459e-05	0.0354971	yes
Acidovorax	6.44743e-07	3.83451e-16	1.10481e-10	9.31042e-11	0.0239459	0.213226	0.0369773	0.0681307	0.269623	1.5594e-07	1.00687e-10	7.26046e-07	7.03034e-11	0.0280278	yes	yes	yes
Acinetobacter	3.67252e-07	0.296881	5.21279e-06	0.125221	0.217948	0.329121	0.198956	0.144587	2.16957e-05	1.69203e-05	1.78925e-06	0.0674697	0.237512	0.144291	yes
Actinomyces	7.69529e-10	1.93497e-18	1.06952e-15	8.66789e-12	NA	0.162442	4.61967e-10	1.5043e-07	0.06391	4.61967e-10	1.5043e-07	1.26091e-10	4.42466e-08	0.504915	yes
Actinomycetaceae (f)	1.73428e-09	1.46378e-20	1.81413e-19	1.05736e-18	0.199478	0.0915066	0.30769	0.173909	0.0899612	1.61674e-09	6.9962e-16	1.45661e-10	9.5503e-18	0.000274117	yes
Actinotalea	1.06505e-07	4.65223e-11	3.62975e-11	4.49982e-11	2.23931e-06	0.429965	2.27743e-06	2.26201e-06	0.183215	1.13407e-06	6.58728e-07	1.23532e-06	7.38601e-07	0.00600998	yes
AEGEAN-169 marine group	1.14171e-05	0.197088	0.00115133	0.972172	0.265683	0.000906828	0.373659	0.488949	0.00426891	0.0661736	0.00942526	0.718412	0.69229	0.504629
Aeromicrobium	2.4491e-05	8.22157e-06	6.23539e-06	1.011e-05	0.507064	4.12645e-06	0.0990244	0.0990708	0.230629	0.00619814	0.000425663	0.00762183	0.000546564	0.990146	yes
Aeromonas	8.70192e-17	0.233372	1.33589e-20	0.0749566	0.0948951	0.00149775	0.045351	0.0365155	3.63395e-06	1.79888e-10	7.94077e-10	0.0862388	0.0728244	0.778129	yes
Afipia	0.140909	0.463825	0.21007	0.8495	0.00109576	0.0985119	0.130232	0.0342425	0.153693	0.586783	0.0863775	0.899308	0.514785	0.671945
AKYH767 (f)	1.83895e-05	0.000130274	3.71156e-05	0.000363687	0.100852	2.48004e-05	0.0892392	0.0790096	0.01376	0.00306469	0.00708592	0.00862042	0.021026	0.760006		yes
Alcaligenaceae (f)	5.46205e-06	0.220728	4.30902e-05	0.0818599	0.375382	0.0337334	0.0207833	0.0231398	1.07239e-06	0.00137368	0.000324691	0.272035	0.128481	0.897927	yes
Alcaligenes	0.047629	0.0341727	0.0437782	0.179158	0.0376936	4.60042e-09	0.220653	0.0498925	0.0544063	0.0404409	0.0471554	0.068362	0.423992	0.199946	yes
Alicycliphilus	1.25608e-08	7.07259e-16	5.94027e-16	1.57278e-16	0.266697	0.7414	0.261115	0.231086	0.274351	2.89763e-07	3.837e-09	2.5397e-07	2.15347e-09	0.473851	yes
Alkanindiges	2.14767e-06	3.42424e-07	2.12477e-07	4.74709e-07	0.180184	4.48899e-11	3.53481e-05	6.76953e-06	0.0849038	4.0376e-05	7.28936e-06	7.03141e-05	9.19229e-06	0.000483423	yes
Amaricoccus	0.867626	5.49249e-06	0.144788	1.41502e-08	0.00751144	0.209056	3.25109e-05	0.0525019	0.0181834	0.452911	0.0418062	6.66031e-07	1.05304e-08	0.000698476	yes	yes	yes
Aminobacter	2.27227e-08	2.6364e-08	5.52768e-08	0.00103514	1.01731e-05	0.0252038	0.147557	0.592776	0.002375	4.12672e-08	5.95769e-08	0.00283018	0.000435004	0.00376272	yes
Anaerolineaceae (f)	0.0329604	5.78293e-05	0.00619273	0.00173108	0.00969439	0.149707	0.439543	0.409745	0.352304	0.00208074	0.0209775	0.000195183	0.0296065	0.0656466		yes
Anaeromyxobacter	NA	NA	NA	NA	0.0220507	1.34632e-08	0.0220507	0.0220507	NA	NA	NA	NA	NA	NA	yes
Aquabacterium	5.67067e-10	2.68089e-13	1.39138e-13	7.84599e-11	0.0590786	0.404536	0.0632953	0.0764265	0.0121107	9.20135e-07	2.44504e-08	4.22687e-06	2.14005e-08	0.0241347	yes
Aquicella	4.99915e-10	0.119417	6.4977e-08	0.68225	0.363287	0.146013	0.674598	0.789116	0.000688578	3.71666e-06	0.00149822	0.574853	0.232563	0.0240269	yes
Aquimonas	4.27701e-05	0.246599	0.000149616	0.00493321	0.366759	0.0976837	0.539053	0.531153	1.49275e-05	0.000641874	0.000309873	0.0655716	0.0403616	0.965346	yes
Arcobacter	0.000202606	0.00061614	1.09368e-06	0.0653753	0.000797568	0.00109341	0.00660014	0.0295889	0.263736	7.57718e-05	1.90943e-05	0.176817	0.0329078	0.126646	yes
Ardenticatenales (o)	0.0126795	0.0165475	0.0140514	0.0187658	0.0543177	0.624884	0.0860616	0.0306102	0.203726	0.10683	0.03266	0.163323	0.0370795	0.0839189		yes
Ardenticatenia (c)	0.0407924	0.0132618	0.0300627	0.0145974	0.0147179	0.48066	NA	0.184843	0.0195052	0.0147179	0.0673088	0.0139867	0.0151873	0.184843
Arenimonas	0.000179645	0.000105252	8.15586e-05	0.000133488	0.202883	0.325395	0.246286	0.111787	0.504002	0.0188332	0.00203849	0.0228723	0.00259369	0.843484
Armatimonadetes (p)	3.94904e-06	0.000480185	3.56499e-06	0.501916	1.03746e-06	0.401761	9.26101e-06	1.94479e-05	2.99487e-06	3.54773e-06	2.62662e-06	0.922455	0.279049	0.258602	yes
Aureispira	0.883166	0.858563	0.966128	0.732357	0.0254078	0.167324	0.00547897	0.00571619	0.774486	0.34112	0.541088	0.309759	0.310299	0.0988141
Azoarcus	0.00191125	1.77e-09	0.000167533	1.56251e-06	3.78274e-05	1.12786e-05	9.62449e-07	6.29512e-05	0.175871	0.000257981	0.000114261	3.8226e-06	7.24254e-07	0.000109265	yes	yes	yes
B1-K2-141	4.28328e-08	1.68364e-12	2.47381e-12	7.29365e-13	0.21906	0.0561435	0.921205	0.744938	0.2804	8.25455e-06	1.68928e-07	7.46813e-06	9.13873e-08	0.209567	yes
B142 (f)	0.0035565	0.727049	0.0464235	0.475046	0.63537	0.227831	0.808657	0.692001	0.00565727	0.0328696	0.603739	0.620986	0.0379124	0.0668763
B38 (o)	5.48064e-11	0.261159	1.94265e-15	0.347933	0.0987395	0.0472299	0.954112	0.876695	0.000721678	7.79211e-10	1.21375e-09	0.3132	0.393864	0.632433	yes
B63	0.0321474	0.146428	0.0395637	0.451717	0.36226	0.491816	0.0105338	0.0023848	0.0256266	0.0490691	0.0344588	0.291561	0.68942	0.504241
B79 (f)	2.57925e-07	8.78149e-05	2.82339e-06	0.00112805	0.245865	5.8772e-09	0.0807624	0.0342478	7.75048e-05	0.00327527	0.000411048	0.0541369	0.0104849	0.672925	yes
bacteriap25 (f)	4.07171e-06	0.0024619	3.27661e-05	0.0561192	0.150736	0.227402	0.00058564	0.0141875	0.0373805	0.000650119	0.0157144	0.0354928	0.267482	0.484046
Bacteroidetes BD2-2 (c)	1.56576e-06	3.8281e-08	3.38378e-08	3.89548e-08	0.301387	0.00820602	0.352742	0.367187	0.415335	0.00062584	3.20039e-05	0.000717286	3.41298e-05	0.417908	yes
Bauldia	0.0232065	0.760285	0.0550133	0.00311478	0.735255	0.339894	0.00270514	0.00539284	0.0063037	0.0937538	0.0348895	0.00175376	0.0142862	0.104831
BD1-7 clade	1.05574e-08	4.70783e-18	1.85071e-17	2.98098e-19	0.000120397	1.39335e-05	0.900022	0.359125	0.434609	1.02621e-08	3.61801e-09	3.46605e-09	1.12932e-09	0.56971	yes
BD7-11 (c)	0.00423859	0.00390833	0.00303888	0.292482	0.000381925	0.000297802	0.000269794	0.00575391	0.00776087	0.0038131	0.0025418	0.455891	0.267148	0.592423
Bdellovibrio	0.00168071	0.000328396	0.000701336	0.0732251	0.0193362	0.227112	0.886689	0.895904	0.0122359	0.000671701	0.000740912	0.103905	0.0699688	0.96937
Beijerinckiaceae (f)	4.14125e-09	2.92224e-18	3.07164e-16	4.77755e-18	0.0304397	0.215202	0.591902	0.584889	0.138136	1.20576e-08	3.30259e-08	2.21909e-10	4.14522e-09	0.949583	yes
Bergeyella	4.08041e-09	3.16397e-11	2.51294e-11	6.38762e-10	0.60966	0.23977	0.00031597	5.57987e-05	0.0214241	2.45616e-06	4.81704e-06	3.72398e-06	1.02003e-05	0.347755	yes
BF195 (o)	6.09386e-09	1.3356e-05	1.01117e-07	0.000811254	0.0211973	0.0208196	0.000219148	4.80956e-05	0.00021528	0.000538367	0.000122072	0.0228313	0.00994971	0.947889
Bifidobacterium	4.01494e-11	4.80477e-16	9.63351e-21	3.29067e-07	0.269784	0.87257	0.80049	0.993596	0.0346304	7.32612e-09	1.54144e-17	1.23457e-07	1.56574e-06	0.0751671	yes
Blastocatella	0.000387036	0.312501	0.00647332	0.681613	0.269234	1.04546e-05	0.910712	0.701559	0.000235898	0.0923926	0.00313686	0.954792	0.381195	0.744479	yes
Blautia	3.89223e-08	1.19995e-19	7.65061e-21	2.60093e-18	0.00281516	0.119054	0.000155121	0.000391411	0.340893	5.72078e-13	2.32019e-10	2.72108e-10	3.68959e-09	0.122935	yes
Blfdi19 (f)	1.34574e-07	0.0054367	0.000367681	5.27455e-07	0.22118	0.181488	0.238942	0.231877	5.48335e-08	0.0038634	0.0328969	2.85361e-06	3.62591e-07	0.338504	yes
Bosea	2.64165e-06	9.58331e-10	9.79067e-10	5.86969e-10	2.15132e-12	0.2484	0.0297405	0.0195673	0.652571	0.000143145	5.2634e-06	0.000119506	4.41687e-06	0.782132	yes
Bradyrhizobiaceae (f)	2.46014e-09	3.71272e-22	1.01181e-21	6.11598e-22	0.0408251	0.088882	6.27153e-05	0.000239115	0.136068	8.08914e-10	1.18729e-11	2.7462e-10	2.00086e-12	0.682608	yes
Bradyrhizobium	4.65693e-14	1.09798e-06	9.00304e-21	0.0159136	0.0842801	0.196473	0.247927	0.233324	0.00225129	3.73634e-10	1.71672e-11	0.014222	0.0216342	0.646431	yes
Brevifollis	0.00334706	8.91817e-06	5.69022e-05	1.1368e-05	0.413659	1.44773e-06	0.01824	6.47298e-05	0.789307	0.0463252	2.36918e-05	0.0291376	1.50817e-05	0.0146305	yes
Brevundimonas	0.000938946	0.203156	0.0295753	7.96812e-07	0.000223369	0.176217	0.0147679	0.00785152	1.98565e-05	0.18426	0.0101303	0.00136275	9.26703e-05	0.342424	yes
Bryobacter	0.0070032	0.374225	0.0792851	0.0370714	0.737717	0.128184	0.968841	0.794505	0.00304404	0.358537	0.0294436	0.029974	0.0901001	0.325751
BSV26 (f)	0.962632	0.512458	0.788652	0.381944	0.0344731	9.28631e-07	0.0330574	0.0423424	0.740128	0.568515	0.90482	0.310123	0.81981	0.463485	yes
Btb7_22	2.71375e-11	0.532752	2.18091e-11	0.00400467	0.0182472	0.0639771	0.825646	0.149651	6.99067e-06	5.7356e-08	8.43186e-06	0.0123908	0.00169788	0.0728681	yes
Byssovorax	8.73325e-15	0.00374039	1.6612e-09	0.620124	0.241009	0.0532481	0.437178	0.420724	3.38038e-06	9.3195e-05	1.31534e-05	0.600409	0.768375	0.79332	yes
C1711WL	2.78839e-08	2.27726e-10	4.64736e-11	1.47563e-09	0.150442	1.321e-08	0.205671	0.216668	0.0373189	0.000128269	5.27741e-09	0.000465998	3.46529e-08	0.985909	yes
c22	5.75776e-09	4.38294e-09	1.07803e-09	1.75651e-07	0.0320999	0.150984	0.00352832	0.0170033	0.0110791	1.57694e-05	2.0292e-06	4.07816e-05	3.70649e-05	0.0238353	yes
CA002 (f)	0.0219135	0.00539127	0.012138	0.131026	0.0100203	0.0312124	0.968463	0.739053	0.0645589	0.0120536	0.0148845	0.156014	0.211059	0.835184
Caenimonas	5.68763e-10	3.21852e-10	9.9712e-12	5.22277e-06	0.122343	0.0277192	0.0949884	0.0199299	0.0206687	6.58399e-05	5.32619e-09	0.00323806	3.59343e-07	0.028285	yes
Caldilineaceae (f)	1.49006e-09	2.91324e-09	3.39674e-11	6.67274e-05	0.000220107	0.215858	1.35774e-09	1.3427e-08	0.000222245	4.66449e-11	2.52524e-08	9.59199e-07	0.00855623	0.00019749	yes	yes	yes
Candidate division OP3 (p)	6.40067e-10	4.10833e-06	1.8056e-08	0.00135292	0.171204	0.00132378	0.0578062	0.0560376	0.00173183	0.00122323	4.94341e-07	0.0379048	0.000949349	0.922181	yes
Candidate division SR1 (p)	0.0881444	0.172883	0.479971	0.00100652	0.00123412	5.67048e-07	0.00901448	0.00315104	0.00341846	0.214471	0.911961	0.0342208	0.0110523	0.312331	yes
Ca. Accumulimonas	6.02309e-07	5.08184e-10	4.05219e-10	3.93424e-10	0.183519	0.0582973	0.327099	0.177864	0.943459	0.000382354	1.26209e-07	0.000376151	1.27769e-07	0.357918	yes
Ca. Defluviifilum	1.02481e-11	4.04061e-08	6.83402e-10	2.51456e-06	0.0367564	0.139542	0.129365	0.104543	1.66516e-08	0.000680291	9.93415e-10	0.0156832	2.61716e-08	0.73569	yes
Ca. Epiflobacter	8.00484e-09	2.9169e-14	1.91871e-14	3.97905e-14	0.0638798	0.127725	0.0713939	0.0870106	0.116687	1.84019e-06	1.55441e-08	2.23396e-06	9.59589e-09	0.823802	yes	yes	yes
Ca. Microthrix	0.00199739	0.00151579	0.00141391	0.00162244	0.384232	4.23742e-07	0.491198	0.452978	0.692604	0.0229001	0.0347362	0.0243026	0.0376217	0.519938	yes	yes	yes
Ca. Nitrotoga	0.0575213	0.442172	0.092112	0.0409122	0.0398039	2.85631e-06	0.197713	0.549334	0.0288671	0.149037	0.0688035	0.0848234	0.285123	0.459579	yes
Ca. Obscuribacter	1.7429e-17	4.14557e-08	1.77514e-14	0.00102816	0.0211815	0.00119416	0.000550746	0.000465087	3.68348e-06	2.35539e-07	1.26346e-07	0.00402792	0.00402019	0.969243	yes
Ca. Odyssella	0.00833641	0.0168463	0.00861746	0.328183	0.0079264	0.397156	0.340893	NA	0.0079264	0.00946154	0.0079264	0.340893	NA	0.340893
Ca. Saccharimonas	2.92501e-07	0.116624	0.000444015	0.909358	0.0684269	3.98042e-07	0.0125729	0.00916483	1.8514e-05	0.0188425	0.0134952	0.920512	0.808344	0.786934	yes
Ca. Sarcinathrix	0.000188121	2.87678e-05	3.1538e-05	2.83104e-05	0.047144	0.0467939	0.0258952	0.00573596	0.860355	0.000566975	0.00150973	0.000469849	0.00141724	0.0531037
Ca. Villogracilis	2.64421e-05	0.981117	0.000337189	0.000191644	0.300745	0.353125	0.949501	0.987235	7.04521e-07	0.000486974	0.000360346	0.000246932	0.00126636	0.734104	yes
Catenibacterium	8.12442e-08	3.50051e-17	4.63641e-18	3.04592e-17	0.150788	0.242516	0.0454211	0.0510596	0.288525	8.69916e-12	9.96546e-09	1.77174e-10	2.36387e-08	0.0309843	yes
Caulobacteraceae (f)	7.48953e-05	1.57695e-05	1.49472e-05	1.64349e-05	0.340893	0.111657	0.000956774	0.00476927	0.840701	0.00112561	0.00561908	0.00118852	0.00587094	0.970512
CCM19a	0.00552936	0.680421	0.0193821	0.0755747	0.469621	0.185169	0.257542	0.236626	0.00133403	0.0861931	0.0103288	0.101813	0.210842	0.457087
CD04	0.829479	5.01663e-05	0.011712	5.1364e-05	0.311541	2.52074e-05	0.147004	0.18235	0.00941636	0.00591697	0.171077	3.75568e-05	0.00193795	0.276775
Cellvibrio	4.34574e-05	1.80786e-05	1.41319e-05	2.16905e-05	0.141642	0.225253	0.257044	0.000158894	0.0694909	0.00397541	1.15837e-06	0.00906748	1.30091e-06	2.37306e-06	yes
Chiayiivirga	8.94272e-06	0.0878204	0.000272613	0.655892	0.0137854	0.143693	0.00288227	1.961e-05	0.0150899	0.0121173	0.0108294	0.471255	0.991961	0.451084	yes
Chitinivorax	2.46101e-06	9.07096e-08	7.76519e-08	9.69973e-08	0.269155	0.0985419	0.370168	0.9312	0.378808	5.53258e-05	1.83221e-08	6.19243e-05	1.37112e-08	1.21622e-07	yes
Chitinophaga	0.067738	0.0599408	0.062638	0.0583186	0.340893	0.302408	0.0832527	0.09543	0.705636	0.130875	0.10228	0.106048	0.0991705	0.164007
Chitinophagaceae (f)	0.2341	0.000114467	0.174077	9.27708e-08	0.835083	0.000614262	0.893377	0.510125	3.12071e-06	0.865419	0.0926971	0.000279065	0.000102438	0.161407	yes	yes	yes
Chlorochromatium	0.000192808	0.00118694	0.00027147	0.00522101	0.339161	0.000584335	0.0217089	0.000724994	0.137125	0.0333182	0.00135258	0.0862961	0.0106559	0.871891
Chloroflexi (p)	3.01639e-07	6.54651e-08	6.59107e-09	3.1023e-05	0.158971	0.0268885	0.207453	0.226655	0.00682798	7.70019e-07	9.1438e-06	0.000910757	0.00050802	0.115391	yes
Chloronema	4.14789e-08	0.123539	1.79408e-05	0.901256	0.0583191	1.70707e-06	0.0480614	0.0451303	0.00111784	0.00333977	0.00315248	0.801972	0.984673	0.796315	yes
Christensenellaceae R-7 group	0.128883	0.204311	0.686739	0.00930193	0.0146393	0.55698	0.163781	0.00557448	0.0021892	0.789856	0.162173	0.0684851	0.0172683	0.32183
Chryseobacterium	8.40424e-08	5.21448e-13	4.91414e-13	5.04093e-13	0.281735	0.154854	0.925197	0.544044	0.20159	5.63868e-07	1.09128e-07	5.58361e-07	1.07572e-07	0.030323	yes
Citrobacter	1.09665e-06	0.180262	2.15647e-07	0.0107344	0.708183	0.109674	0.467739	0.474312	0.000436552	4.24677e-07	6.12185e-05	0.0111163	0.011019	0.895784	yes
CL500-29 marine group	0.0481396	5.01509e-08	1.59528e-05	5.8436e-08	0.307189	0.313912	0.701929	0.700502	0.0157771	2.90979e-05	0.00515083	1.929e-07	0.000205286	0.990116	yes
Cloacibacterium	4.95619e-08	9.17629e-06	1.31375e-09	0.00957246	5.29556e-10	0.11985	0.0446849	0.751247	0.0508209	2.36173e-05	1.49968e-05	0.0461437	0.00721845	0.250666	yes
Collinsella	5.03019e-08	9.66846e-18	5.40472e-19	1.24568e-17	0.257507	0.448895	0.680075	0.770655	0.240896	8.5259e-08	2.83956e-13	1.31477e-07	1.52455e-11	0.512747	yes
Comamonadaceae (f)	3.84922e-06	1.66364e-05	5.53353e-07	0.0015448	0.0946426	2.96015e-05	0.947362	0.457417	0.0420243	0.00108073	1.67512e-05	0.0146802	0.00709397	0.429311	yes	yes	yes
Comamonas	1.12638e-14	0.154716	6.77238e-19	2.33314e-07	3.80265e-06	4.69357e-06	1.73827e-06	3.43635e-07	1.54876e-10	3.64308e-12	5.84652e-12	1.07704e-07	2.84582e-07	0.124926	yes
Ca. Competibacter	0.00020019	6.26092e-07	5.88521e-05	3.77519e-06	2.52397e-05	0.0102045	0.00503537	0.0965278	0.00180768	0.00010624	3.67075e-05	0.00270552	3.21455e-07	0.018946	yes	yes	yes
Competibacteraceae (f)	1.10977e-05	1.6529e-05	4.53745e-06	9.74242e-05	0.51411	0.295685	0.860788	0.821191	0.212261	0.00149963	0.00180224	0.0046378	0.00537698	0.87185
Ca. Contendobacter	0.215511	0.228105	0.204531	0.767566	0.337406	0.077096	0.30077	0.379261	0.252303	0.0260137	0.791827	0.00118284	0.0173084	2.60044e-08	yes	yes	yes
Corynebacterium 1	0.000955711	0.000304254	0.546942	4.84758e-05	0.0969517	1.26951e-16	0.166969	NA	5.52158e-05	0.824571	0.0969517	5.7897e-05	4.04734e-05	0.166969	yes
CPB_C22&F32	0.000229768	0.00607694	0.000274414	0.000382108	0.000151881	0.995999	0.0193348	0.000640228	0.000174356	0.000224358	0.000325663	0.052039	0.000418126	0.0336239		yes
CPB_CS1	0.407898	5.21797e-08	0.0227573	4.14542e-10	0.00301408	0.141596	0.0057423	0.000649502	0.11401	0.0162863	0.0328827	3.25549e-10	1.67786e-09	0.306214	yes	yes	yes
CPB_P15	0.138756	0.167471	0.104674	0.517254	6.20041e-06	0.192349	0.000342564	3.97539e-05	0.31393	0.541634	0.0283915	0.593496	0.145088	0.0448826	yes
CPB_Q07	0.0460002	1.90905e-07	0.000346922	4.23206e-08	0.0964952	0.156549	0.539724	0.192868	0.121075	0.00773882	0.000951043	0.000416357	6.27813e-05	0.411968
CPB_S60	0.00159609	2.21879e-08	0.000255759	7.86776e-10	5.60297e-05	0.000196077	0.00476585	0.000507006	0.033846	0.000107131	0.000709968	2.482e-11	0.000117634	0.00484105	yes
Crenothrix	0.000125114	3.56615e-05	3.55629e-05	3.57383e-05	0.340893	0.0660381	3.68386e-06	0.00222863	0.947477	3.74276e-06	0.00247416	3.74708e-06	0.0024997	7.37947e-06	yes
Crocinitomix	0.758499	0.0431451	0.601548	0.00170874	0.269626	0.104733	0.0619845	0.0326026	0.101339	0.343067	0.804776	0.0268598	0.000273939	0.192374
ctg-CGOF202 (f)	0.0420052	0.143341	0.0522981	0.068869	0.0303795	0.000149495	0.167375	0.178835	0.0303795	0.0735252	0.0402674	0.167375	0.178835	0.372785
CYCU-0281	0.270147	6.54194e-08	0.000339723	2.53535e-07	0.238668	0.574512	0.737673	0.277606	0.00962384	0.0255337	8.54904e-05	3.0605e-05	2.14645e-07	0.00830809	yes	yes	yes
Cytophagaceae (f)	0.121778	0.257476	0.412159	0.00347396	5.57108e-05	0.000598206	1.50287e-08	5.22858e-07	0.0155587	0.184816	0.782009	0.0491294	0.00423944	0.166	yes	yes	yes
DB1-14 (o)	0.000149283	0.409155	0.000676323	0.0518535	0.0381853	0.00939961	0.0836043	0.141168	2.75689e-05	0.0101685	0.000209291	0.0206172	0.32775	0.12355
Dechloromonas	0.00112684	0.00363706	0.000726574	0.0238844	0.0127397	0.0427269	0.000237511	0.000699445	0.14618	0.0477409	0.00409217	0.214082	0.0316306	0.508832		yes
Defluviicoccus	0.0101862	3.03888e-06	0.00220306	1.93502e-07	6.61011e-05	0.000668263	0.00160751	0.00814457	7.75875e-07	0.00242339	0.00445073	1.76527e-07	1.46293e-07	0.93892	yes
Defluviimonas	0.00220276	0.0212532	0.150177	0.00427924	0.00582166	0.863928	0.070524	0.0270491	0.00162469	0.0406416	0.452267	0.00716099	0.00273049	0.0573122
Delftia	0.731758	0.32965	0.494411	0.388012	0.0688773	0.149898	0.00987446	0.0442861	0.846873	0.29615	0.909894	0.236282	0.759035	0.331524
Demequina	0.00511844	0.00183785	0.00241258	0.00152784	0.672557	0.226376	0.570278	0.000760655	0.211204	0.500006	0.000407536	0.550278	0.000337121	0.00035975
Denitratisoma	1.48415e-05	1.36277e-09	3.48029e-09	9.94272e-10	0.130975	1.74217e-06	0.162064	0.188975	0.671217	0.000263035	1.52661e-06	0.000216711	1.94876e-06	0.160692	yes
Dermatophilaceae (f)	3.56833e-07	5.02389e-11	4.60752e-11	2.17973e-10	0.270169	0.851418	0.524307	0.172954	0.359606	1.57474e-05	1.04075e-08	4.12734e-05	1.4589e-08	0.00369037	yes
Desulfarculaceae (f)	2.92971e-11	2.43414e-09	4.93518e-11	7.23895e-06	0.072541	2.25725e-08	0.149254	0.120508	0.00112556	5.69659e-06	8.50389e-06	0.000201448	0.000610173	0.762843	yes
DEV007 (f)	1.92669e-05	5.48363e-06	6.21802e-06	0.00238702	1.40077e-06	0.00447751	0.00647135	8.99911e-05	0.000100298	2.26079e-06	8.46558e-06	0.00287942	0.020521	0.262534	yes
Devosia	8.30071e-05	0.00515678	7.97068e-05	0.84571	0.123644	0.0769227	0.181691	0.233474	5.72018e-05	6.30538e-05	9.52035e-05	0.985659	0.720465	0.791345
Diaphorobacter	5.20889e-10	2.26607e-18	6.01541e-18	7.39648e-18	0.200445	0.201749	0.760135	0.525479	0.00567459	1.97356e-07	4.76589e-12	2.45382e-07	1.79979e-13	0.144847	yes
Dietzia	0.000277401	0.00551647	0.0272374	0.000782192	NA	5.36793e-07	0.168652	0.0936667	0.000337258	0.168652	0.0936667	0.000600424	0.00105328	0.489188	yes
Dokdonella	9.14723e-19	0.000251938	4.31984e-14	0.327881	0.130383	3.10066e-06	0.786048	0.976778	2.18777e-06	2.52119e-08	6.02829e-07	0.481862	0.300517	0.578025	yes	yes	yes
Dolo_07	0.00889824	0.367872	0.0174877	0.180974	0.0209414	0.939149	2.95915e-08	1.30397e-08	0.00438919	0.00427587	0.0681785	0.892384	0.0206735	0.00878906	yes
Dongia	5.27119e-05	0.718143	0.000413478	0.000352211	1.98075e-07	0.190985	7.27989e-08	1.55013e-06	2.87807e-06	0.00690799	5.69378e-05	3.47788e-05	0.05182	0.00913576	yes
Dorea	1.63688e-08	1.42039e-15	3.61839e-15	2.72344e-16	0.177173	6.07093e-09	0.755655	0.699694	0.334282	2.50312e-08	1.34999e-07	8.63976e-09	9.0165e-08	0.745895	yes
Dyadobacter	0.073962	0.123197	0.0812101	0.0840837	0.0642161	0.164454	0.168652	0.338801	0.0642161	0.0886539	0.075729	0.168652	0.338801	0.565336
Elev-16S-1166 (f)	0.035563	0.00261008	0.00266202	0.0309408	0.267146	0.0249599	0.348558	0.382655	0.806705	0.0177882	0.0108937	0.0821813	0.0386691	0.5098
Ellin6055 (f)	1.07603e-08	0.108375	6.60457e-07	0.870092	0.0751849	0.337566	0.000352373	0.000278229	0.00208622	0.000497624	0.000475598	0.691811	0.478214	0.206552
Empedobacter	0.000901163	0.00336621	0.0589705	0.000888196	0.928642	0.779487	0.390838	0.554372	0.000583897	0.0464937	0.261496	0.000995516	0.000800838	0.483481
Enterococcus	3.86978e-07	5.17218e-11	4.22215e-11	3.65339e-11	0.291439	9.69491e-06	0.907718	0.852637	0.590087	3.77956e-07	1.18841e-05	3.76511e-07	1.08034e-05	0.28815	yes
env.OPS 17 (f)	0.00108258	0.711759	0.00517791	0.000474997	0.344599	0.0788874	0.483997	0.373822	0.000153641	0.0222855	0.00315654	0.0268539	0.00164748	0.599023
Erwinia	0.0349539	0.214317	0.0497914	0.00469688	0.0184957	1.22332e-05	0.0457498	0.0026657	0.0205109	0.0677023	0.0395675	0.0642936	0.00729642	0.430494	yes
Erysipelotrichaceae UCG-003	2.67986e-08	5.63612e-18	1.00206e-18	4.7526e-18	0.300325	0.119089	0.625275	0.741598	0.218799	1.47422e-08	1.0284e-10	1.81045e-08	2.2418e-10	0.26499	yes
Erythrobacteraceae (f)	8.75835e-08	3.91156e-16	4.36034e-17	4.88568e-16	0.337871	0.472073	0.094952	0.155647	0.208024	1.98924e-07	2.78008e-11	2.81621e-07	3.88239e-10	0.286113	yes
Eubacteriaceae (f)	3.50282e-07	2.9177e-10	2.90739e-10	2.70406e-10	0.123037	0.200011	7.82395e-07	4.59134e-05	0.978215	8.16795e-07	4.9601e-05	7.58187e-07	4.92649e-05	0.696498	yes
Extensimonas	0.103909	0.436856	0.144619	0.00142473	0.174052	0.0469566	0.907865	0.73557	0.0619483	0.111992	0.186524	0.0869312	0.00713278	0.242965
Faecalibacterium	2.27488e-08	1.22088e-14	1.80433e-14	3.65521e-15	0.177853	0.397584	0.878925	0.842675	0.384665	1.2608e-06	1.41652e-08	1.08327e-06	6.61897e-09	0.896722	yes
Ferribacterium	0.0431248	0.322185	0.0596816	0.396322	0.0804618	0.277486	0.392523	0.906063	0.0331077	0.0495683	0.0783305	0.629498	0.264581	0.459329
Ferruginibacter	0.174416	0.0190606	0.0413798	0.0971612	0.00145158	0.877486	0.0427812	0.00546719	0.870063	0.00134241	0.50403	0.00463082	0.673108	0.00134046		yes
Fibrobacteraceae (f)	0.00843506	0.00887139	0.00808361	0.00955138	0.525748	0.000615726	0.780883	0.0302255	0.418431	0.00332496	0.0156972	0.0070895	0.0168643	0.0320572
Fibrobacteria (c)	0.00435317	0.00678339	0.00412762	0.210724	0.00412762	0.892359	NA	NA	0.00472257	0.00412762	0.00412762	0.210724	0.210724	NA
Fibrobacteria_possible order 07 (o)	0.817359	0.0748678	0.683518	0.0100728	0.495175	0.00411889	0.512134	0.555311	0.251955	0.877563	0.563643	0.0553568	0.0213332	0.550029
Filimonas	0.0843804	0.0923297	0.0598538	0.250968	0.303911	0.291875	0.932862	0.843457	0.309118	0.201267	0.0809958	0.522998	0.266695	0.751424
Flavobacteriaceae (f)	0.000610453	0.00183014	0.000508133	0.337449	0.00121167	0.0411385	0.352811	0.000444525	0.000753395	0.000596152	0.000435906	0.820701	0.0628844	0.46355
Flavobacterium	0.047706	0.0306782	0.393262	2.13631e-08	0.966252	7.94575e-07	0.0716608	0.875805	0.00107817	0.0608338	0.888551	6.42417e-06	2.09537e-07	0.00077245	yes	yes	yes
Flexibacter	3.53171e-05	0.443731	0.000507702	0.659056	0.0477437	6.1737e-10	0.0175843	0.0490134	0.0171586	0.134446	0.0003158	0.0431804	0.383515	0.000812099	yes
Fodinibacter	1.37861e-12	0.000256942	1.83882e-08	0.0598739	0.0750849	0.145575	0.0899793	0.0739303	3.70191e-06	0.000131639	9.9358e-05	0.0790585	0.258869	0.47162	yes
Fodinicola	0.0314092	0.0298984	0.0298984	0.0298984	0.237158	0.165791	0.237158	0.261581	NA	NA	0.0255376	NA	0.0255376	0.0255376
FukuS110	0.014485	0.3647	0.124585	0.00109575	0.0745473	0.169885	0.0993186	0.260476	0.000587456	0.685603	0.0244966	0.000566134	0.107245	0.0420564
Fusibacter	7.92204e-06	0.112167	2.43106e-05	2.35953e-10	0.000400648	0.198887	0.908872	0.691395	2.63449e-06	1.60646e-05	2.31487e-05	4.38817e-05	6.03416e-06	0.583924	yes
Fusicatenibacter	7.78725e-08	1.08051e-13	5.33241e-14	1.19293e-13	0.0725972	0.827404	0.105402	0.100601	0.340893	3.69929e-07	1.56324e-08	4.21241e-07	2.70285e-08	0.0456992	yes
Gaiellales (o)	5.06294e-07	2.0388e-05	8.97869e-07	0.000711579	0.725096	0.202566	0.0278965	0.0626453	0.0340578	0.00166523	0.000199985	0.0133715	0.00691955	0.57935
Galbitalea	1.94212e-05	0.146096	4.90836e-05	7.95454e-05	0.000102649	0.22889	0.312025	0.71429	6.37883e-06	2.43615e-05	9.84597e-05	0.0165177	0.00191981	0.324602	yes
Gammaproteobacteria (c)	7.24388e-08	2.38501e-12	1.62176e-12	1.59444e-12	0.282173	8.78751e-08	0.310299	0.246072	0.580267	9.02426e-06	1.79721e-07	9.70427e-06	1.80788e-07	0.436143	yes
Gelria	9.68639e-07	4.90331e-09	4.90331e-09	4.90331e-09	0.236447	2.48902e-10	0.786412	0.34973	NA	1.75945e-10	0.000368389	1.75945e-10	0.000368389	2.93453e-05	yes
Geminicoccus	5.39322e-07	5.40802e-07	1.86026e-07	1.25616e-06	0.086447	0.000420137	2.24628e-05	0.000351438	0.00195889	2.43927e-05	0.000418261	4.62385e-05	0.00185555	0.00561272	yes
Gemmatimonadaceae (f)	0.38658	0.0339209	0.124378	0.0964294	0.121719	0.0291042	0.315622	0.593195	0.870894	0.316639	0.0708358	0.25628	0.0547127	0.400848
Gemmatimonas	0.743849	2.00532e-05	0.0492656	7.74406e-08	0.0754043	0.896758	0.128644	0.0880449	0.0176948	0.0033425	0.492347	8.94706e-07	0.00126408	0.0108521	yes
Gemmobacter	1.29538e-05	0.000202061	1.12997e-05	0.145588	7.39545e-06	0.0155671	0.203511	0.165233	1.13674e-05	9.4284e-06	1.12973e-05	0.160621	0.149389	0.957149	yes
Geothrix	0.2183	0.474203	0.591285	0.367557	0.184685	0.109769	0.184598	0.184989	0.268051	0.340893	0.457757	0.216334	0.570113	0.338801		yes
Gordonia	0.890636	0.489773	0.765541	0.385199	0.165141	0.0150591	0.0129503	0.0331029	0.911231	0.652213	0.901698	0.347766	0.622693	0.54284
GOUTA4 (p)	0.000113979	2.49326e-06	3.06993e-06	3.07437e-06	0.172556	0.760979	0.209442	0.205877	0.909798	0.00347853	1.94144e-05	0.00369142	2.05405e-05	0.402279	yes
GR-WP33-30 (o)	8.14934e-13	0.000249543	7.7294e-10	0.121202	0.0954796	0.0459725	1.23325e-05	8.93462e-06	0.00018625	1.4358e-05	1.07282e-05	0.542068	0.0500743	0.103143	yes
GR-WP33-58 (f)	0.00750202	0.000710463	0.00139523	0.000505433	0.422999	0.886352	0.0180754	0.0605196	0.333956	0.0133987	0.0466559	0.00807042	0.0292363	0.747481
Gracilibacteria (p)	0.0252501	0.0232569	0.02068	0.448759	0.00368036	0.133662	0.0308739	0.0133933	0.0379288	0.0145604	0.0326426	0.246726	0.81658	0.424644
H106	8.10709e-07	3.08537e-08	2.29008e-08	3.60678e-08	0.0190047	0.6938	2.24851e-05	1.52052e-06	0.15819	1.98813e-06	0.000238086	1.75348e-06	0.000374435	0.00114863	yes
H39	1.77603e-08	4.49049e-11	2.69392e-11	5.30728e-07	0.174638	0.306374	0.259007	0.260441	0.0119367	9.98027e-06	8.70928e-10	0.000325368	1.39517e-06	0.82682	yes
Haematobacter	6.20212e-06	0.00049352	5.30521e-06	0.461205	4.3098e-06	0.182734	0.0533778	0.172087	4.97836e-06	4.48144e-06	4.36716e-06	0.961188	0.176727	0.232386	yes
Haliangium	0.014984	6.09148e-05	0.000155685	0.000402398	1.02324e-08	0.157277	9.33447e-05	0.511285	0.394766	0.0241125	0.000856258	0.0189063	0.000394487	0.0224459	yes	yes	yes
Haliea	2.06979e-06	2.04311e-08	2.1054e-08	1.95044e-08	0.96961	0.000462821	0.000138466	8.80738e-05	0.651077	0.000147612	9.26994e-05	0.000141946	8.93052e-05	0.582064
Halioglobus	0.000116072	3.02775e-05	3.04304e-05	3.01824e-05	0.219866	0.0850796	0.00586401	0.00183867	0.964611	0.00649836	0.00198897	0.00646782	0.00198207	0.268363
Haliscomenobacter	0.0347084	6.36481e-05	0.000869325	1.61927e-05	0.347946	0.192515	0.193297	0.000377047	0.0655551	0.507333	2.2793e-05	0.0239634	6.70249e-06	6.24196e-05	yes
Herpetosiphon	0.0087058	0.0735226	0.011649	0.0850838	0.00342182	0.0858804	0.00962457	0.00681432	0.00572032	0.00470073	0.0294192	0.234743	0.0330293	0.0181246
Hirschia	1.026e-08	5.06009e-18	2.00363e-14	2.90013e-15	1.70681e-09	0.039591	0.665961	0.00200882	0.102499	1.29979e-10	5.7877e-11	5.38094e-10	1.13948e-10	0.00766138	yes
Holdemanella	2.18283e-08	2.22169e-17	9.25963e-18	2.48704e-17	0.232828	0.179437	0.965455	0.816054	0.255684	9.23096e-08	1.57349e-15	9.69348e-08	9.48709e-14	0.115532	yes
Holophagaceae (f)	0.00284577	0.0107545	0.00303234	0.396843	0.00144411	1.68346e-09	0.000947716	0.00166521	0.00256953	0.00334669	0.00275722	0.277133	0.746558	0.441515	yes
Holophagae_Subgroup 7 (o)	5.8896e-05	2.05177e-05	4.39526e-06	0.00778241	0.134538	0.217882	0.171173	0.180879	0.0184997	0.000634767	7.33784e-06	0.046465	0.00750988	0.805224	yes
Holosporaceae (f)	0.0157353	0.0567323	0.030476	0.0909268	NA	0.270132	0.240469	0.0747867	0.123883	0.240469	0.0747867	0.379787	0.140383	0.708446
Hydrogenedentes (p)	0.266865	0.0158066	0.692838	0.000159707	0.00049361	0.0358202	0.000504854	0.000742419	0.000975448	0.927446	0.555443	0.00296631	0.00913095	0.524983
Hydrogenophaga	0.446452	0.337849	0.318168	0.484393	5.88672e-07	0.224047	5.31178e-06	7.56376e-08	0.870504	0.905719	0.0898903	0.992892	0.185071	0.289582	yes
Hydrogenophilaceae (f)	4.37274e-06	3.86701e-12	3.72522e-11	3.73419e-12	0.0762559	2.24819e-07	0.490487	0.308399	0.714279	2.41493e-09	5.90176e-06	2.14759e-09	3.75309e-06	0.00398568	yes
Hydrotalea	0.000511287	0.0673271	0.000749113	0.546882	0.00162817	0.0633928	0.277161	0.275615	0.000366051	0.00327207	0.000670262	0.604812	0.626673	0.855822
Hyphomicrobiaceae (f)	0.0499338	9.15273e-11	0.000219999	1.09569e-09	0.00918486	0.113886	0.640319	0.21494	0.145079	9.0324e-05	0.00120378	2.00361e-08	6.52654e-07	0.178699	yes
Hyphomicrobium	0.0160919	2.89723e-06	0.0382266	3.27536e-08	0.941716	0.000500413	0.687734	0.755896	2.2534e-07	0.0336975	0.135565	1.5979e-08	3.0436e-08	0.526041	yes
Hyphomonadaceae (f)	3.46973e-06	0.000336828	2.31717e-06	0.338679	0.00294251	0.0626001	0.315564	0.820519	2.36501e-06	3.17125e-06	1.23542e-06	0.880012	0.0514916	0.0346781	yes
Hyphomonas	6.82594e-05	0.108369	0.0194534	0.00018238	0.0613803	0.131006	0.0346849	0.121258	1.52806e-06	0.398713	0.00111585	0.000501001	0.00195405	0.109444	yes
I-10 (f)	3.45294e-06	0.000202781	4.77164e-06	0.00697348	0.89822	0.931654	0.320734	0.11442	0.0168951	0.00390105	8.87661e-05	0.319425	0.00232906	0.0171554
Iamia	3.20569e-06	3.13888e-12	1.57711e-11	1.38143e-12	0.051678	0.000191127	3.12341e-05	0.00353892	1.83359e-07	4.38897e-07	3.19712e-07	1.71314e-07	6.03683e-08	0.00231309	yes	yes	yes
Ignavibacterium	2.29417e-06	0.00151474	2.19504e-06	0.144168	0.115781	3.70062e-07	0.216639	0.22282	1.83837e-06	1.52239e-06	1.68486e-06	0.37106	0.199485	0.726744	yes
Illumatobacter	0.00194414	0.895662	0.0138273	0.00914916	1.81923e-07	9.77443e-06	1.06171e-06	2.67863e-07	0.000202655	0.287672	0.000861388	0.00427026	0.439811	0.0190382	yes
Inhella	8.12475e-10	9.75679e-10	1.30258e-10	2.01276e-08	0.125628	1.18634e-11	0.392098	0.274319	0.000769802	8.44139e-05	1.61649e-11	0.000440058	1.22552e-09	0.191004	yes
Intrasporangium	0.000108842	6.31979e-06	0.148712	2.43488e-10	0.00851936	0.000784069	0.340893	0.0838684	2.16428e-10	0.0428511	0.481398	2.16558e-10	1.30905e-10	0.26362	yes
JG35-K1-AG5	4.07622e-10	0.767917	1.00704e-06	1.35608e-06	5.9554e-05	0.0273025	0.0860942	0.00512909	1.36779e-11	1.7144e-08	0.00477135	2.798e-05	0.000232362	0.0440304	yes
K2-30-37	7.58258e-09	1.34357e-08	1.31739e-09	2.67972e-06	0.0617591	0.022088	0.45378	0.105595	0.0233884	9.25124e-05	5.68975e-07	0.000479655	4.81588e-05	0.168283	yes
K2-78	1.05011e-07	1.47685e-12	7.64932e-13	7.04331e-13	0.0897038	0.776335	2.10292e-07	3.29621e-06	0.799587	7.23114e-08	9.43822e-07	6.78845e-08	9.69338e-07	0.0136307	yes
Kaga01	1.01277e-10	1.84042e-15	3.32601e-15	1.2024e-13	0.0942474	0.167265	0.662116	0.249284	0.000976004	9.50861e-10	1.18314e-07	7.33117e-11	3.74049e-07	0.00706055	yes
Kineosporia	0.00180252	0.137449	0.00342241	0.00915121	0.0566676	1.35137e-05	0.00476469	0.00520467	0.000671667	0.00339545	0.00361998	0.0328589	0.0341692	0.947868	yes
Kouleothrix	4.8597e-16	0.0491088	3.64883e-09	0.382115	0.183704	0.164585	0.0523879	0.00148427	7.75144e-08	2.02917e-05	7.36004e-06	0.0147997	0.613654	0.0153777	yes	yes	yes
Labrys	1.65914e-08	1.05788e-05	3.49455e-07	0.000211341	0.124717	0.557692	0.00386447	9.34097e-07	0.000208113	0.00490117	8.55376e-07	0.0426932	4.90547e-05	0.983034	yes
Lachnoclostridium	7.08553e-09	6.67234e-18	4.8811e-17	4.22252e-19	0.161734	0.157529	0.326726	0.594013	0.211783	7.37578e-09	1.62985e-09	1.25888e-09	1.21288e-10	0.0375663	yes
Lacibacter	0.245658	0.0446783	0.0990687	0.0326678	9.68923e-11	0.180028	1.57779e-09	1.20961e-07	0.555606	0.940195	0.0633316	0.444893	0.0385344	0.0645106	yes
Lactococcus	0.000120671	0.00104625	0.0028093	7.71713e-05	0.419997	0.0431463	0.736125	0.975784	3.92812e-05	0.0155854	0.00136321	6.71695e-05	8.69824e-05	0.132012		yes
Lapillicoccus	3.22813e-12	0.223644	6.02903e-06	0.17671	0.270094	0.300251	0.383953	0.904008	1.83655e-10	0.00164812	6.3447e-05	3.1793e-05	0.440673	0.00192297	yes
Larkinella	0.0033187	0.00337019	0.00294421	0.00376769	0.0434102	0.220626	0.749119	0.25854	0.426315	0.0411639	0.0306488	0.0483739	0.034068	0.416694
Latescibacteria (p)	0.0197351	0.000351748	0.899612	1.37984e-09	0.336217	0.000531747	0.353709	0.323641	2.10494e-06	0.674994	0.768093	0.000158782	2.35557e-06	0.529009	yes
Lautropia	5.20491e-06	6.02891e-23	3.4185e-19	8.01786e-22	0.0796826	0.0220507	0.264643	0.162327	0.000693628	1.95686e-16	1.0912e-09	3.57547e-19	1.75819e-11	0.00364242	yes
Leadbetterella	0.00210843	0.00213763	0.00183573	0.00240051	0.338456	0.0958073	0.41015	0.0459305	0.169653	0.0802319	0.00132592	0.191301	0.00149314	0.00213515
Leptospira	9.32032e-06	1.35096e-06	1.04163e-06	1.59111e-06	0.127673	0.00157719	0.139262	0.149111	0.37979	0.00114337	0.000198988	0.00150151	0.000237273	0.0779884		yes
Leptothrix	0.851287	0.0156054	0.0158824	0.0534017	0.229899	2.5689e-05	0.160528	0.157724	0.259452	0.162814	0.0117337	0.089712	0.039452	0.481898
Leptotrichia	7.42088e-08	5.68828e-14	1.95429e-14	4.32934e-14	0.198237	0.00139706	0.371569	0.178683	0.616527	4.96586e-09	1.6094e-07	1.18539e-08	1.87958e-07	0.0631433	yes
Leptotrichiaceae (f)	1.064e-07	3.00209e-05	1.77618e-08	0.0145337	0.0558996	0.146631	0.480258	0.612925	0.0716842	0.000147086	9.75193e-05	0.0324578	0.0247543	0.867553
Leucobacter	1.4505e-05	0.0955182	0.00116621	0.636949	0.578387	0.0650832	0.367663	0.603623	0.00117824	0.0320075	0.00927575	0.504128	0.940711	0.492608
Leuconostoc	0.000191086	0.193068	3.40374e-07	0.045122	0.144957	0.100475	0.876296	0.823083	0.00727931	8.0581e-05	6.74639e-06	0.0471319	0.0444215	0.900694	yes
Lewinella	0.168658	0.0207514	0.0570716	0.086167	2.6875e-05	0.000958192	9.7014e-07	1.18271e-08	0.718604	0.304891	0.0167835	0.470135	0.0229254	0.106951	yes
Limnohabitans	1.32685e-06	3.05222e-11	2.38483e-11	2.20381e-11	0.16689	0.131248	6.62046e-06	2.51634e-06	0.522198	5.28937e-06	2.14548e-06	6.36487e-06	2.51234e-06	0.262158	yes
Luteimonas	0.337005	3.71183e-06	0.012752	0.000123157	0.00187356	0.880123	0.000187667	0.000157014	0.197615	0.00842356	0.0187187	7.42773e-05	0.00019393	0.00781445
LWSR-14 (f)	0.00100399	0.0167976	0.0695065	0.0040193	0.0385696	4.819e-20	0.00717192	0.0157392	0.00167486	0.24152	0.114189	0.00290167	0.00593276	0.406289	yes
Lysobacter	8.94016e-09	1.79405e-06	6.51214e-08	9.74354e-05	0.518891	0.100563	0.00250963	0.0340947	0.0028867	0.00011436	8.0168e-05	0.00101142	0.00870524	0.0662366
M05-Pitesti	1.8239e-08	6.47874e-12	6.41377e-12	5.25744e-12	0.147941	2.42882e-13	0.929931	0.640455	0.0316444	1.4978e-05	7.73426e-08	2.0709e-05	3.63491e-08	0.404978	yes
Macellibacteroides	1.13283e-13	6.47516e-09	1.48012e-12	3.45128e-05	0.000991461	0.250876	0.0256409	0.000518518	2.48379e-05	6.71957e-13	4.07102e-07	0.00187154	7.02976e-05	0.00620286	yes
Malikia	0.00212908	0.0049476	0.00307575	0.00712386	0.0845545	0.294477	0.0222997	0.0360491	0.0560414	0.0762634	0.0239138	0.112449	0.0367636	0.679522
marine group	0.00911905	0.0146903	0.00911905	NA	0.142367	0.287902	0.134302	0.134302	0.00911905	0.00911905	0.00911905	NA	NA	NA
Marmoricola	4.80567e-08	2.58688e-11	2.23746e-11	2.28559e-11	0.037418	0.0833413	0.000163142	3.91744e-07	0.0480143	3.54297e-05	5.4916e-08	4.60979e-05	3.17241e-08	0.464279	yes
Meganema	1.82592e-13	8.15285e-07	8.87223e-13	0.0125947	1.78453e-10	0.054463	0.000120557	0.00554005	8.93777e-05	1.08566e-11	3.47787e-11	0.00881831	0.0222312	0.577552	yes	yes	yes
Meganemaceae (f)	0.000909021	0.00202428	0.207618	2.38327e-10	0.000369526	0.0937573	3.27632e-05	0.00660879	1.22956e-07	0.778522	0.0583349	1.05176e-09	4.09399e-07	0.0476829	yes
Mesorhizobium	0.00162407	0.017163	0.099988	1.31514e-06	0.0705081	0.0863063	4.07414e-06	0.00055011	3.2197e-06	0.0176373	0.416845	2.04354e-05	3.11955e-07	0.0147834	yes	yes	yes
Methylophilaceae (f)	0.0540663	0.0600588	0.727071	0.0559077	0.683294	0.0269412	0.614254	0.886487	0.0538912	0.660389	0.385066	0.05125	0.0606439	0.159866
Methyloversatilis	1.09293e-08	2.28391e-16	1.84195e-16	3.62522e-17	0.0657694	0.551226	0.29612	0.390875	0.297926	7.18316e-08	9.98331e-09	4.74063e-08	5.79966e-09	0.627726	yes
Microbacterium	2.41148e-09	0.909367	2.62394e-08	0.0504436	0.350137	5.1272e-07	0.689709	0.457994	0.00018594	0.00132101	6.45718e-06	0.036777	0.0920667	0.360581	yes
Micrococcales (o)	5.86168e-05	4.81686e-06	5.78385e-06	4.17825e-06	0.0162786	0.523202	0.00602172	0.000175309	0.355042	0.00838432	0.000261816	0.00729025	0.000220218	0.733549
Microgenomates (p)	5.41235e-06	0.803674	0.000117121	5.20169e-11	2.13323e-06	0.0964859	2.31796e-05	0.000400676	4.78819e-07	0.000631946	3.32264e-05	7.94069e-07	6.2465e-06	0.058393	yes
Microlunatus	1.46015e-10	0.00765365	1.74408e-09	4.26374e-12	0.655311	0.0765875	0.00352939	0.00245045	2.61374e-12	0.000366105	1.8621e-06	4.33239e-11	2.66323e-11	0.280489	yes	yes	yes
Micropruina	4.38655e-19	0.84746	2.00761e-17	3.8013e-07	0.480441	0.166633	0.0641901	0.0166972	1.76152e-11	9.9111e-12	1.45103e-08	1.13866e-07	6.95055e-06	0.0677183	yes	yes	yes
Microthricaceae (f)	8.64323e-07	9.621e-13	2.34828e-12	2.31608e-13	0.157884	0.170401	0.568051	0.742925	0.0287169	2.47241e-06	5.07232e-08	1.16294e-06	9.096e-09	0.0510316	yes
MK04	0.00107928	0.680638	0.00600984	0.00610941	0.42168	0.334282	0.242521	0.289751	0.000167281	0.000680928	0.083258	0.115561	0.0171831	0.0910045
ML817J-10	2.93245e-11	4.40548e-18	1.01406e-17	9.88138e-17	0.118387	0.000598334	0.00486981	0.0108788	8.00251e-06	2.89971e-08	1.82895e-09	7.41308e-08	4.22317e-09	0.583092	yes
mle1-27	0.014393	0.0212403	0.00837626	0.118878	0.000350286	0.686418	0.000888149	0.73184	0.122089	0.11103	0.00809417	0.915405	0.0531357	0.043236
mle1-27 (f)	1.05987e-05	0.309763	9.27215e-05	0.0752322	0.0201201	2.88919e-08	1.76755e-05	0.404778	1.896e-06	1.47133e-06	0.0239311	0.830943	0.0110042	0.0066057	yes
mle1-48	1.20236e-11	5.1744e-16	2.09192e-16	3.45701e-14	0.14229	0.0548299	0.567956	0.42839	1.87809e-08	6.07566e-07	1.79268e-13	4.3778e-06	3.53812e-12	0.227982	yes
MNG7	1.17387e-07	1.91297e-06	9.70101e-08	3.28434e-05	0.539015	0.6059	0.0019599	0.00414916	0.00322185	0.000248989	0.000198754	0.00266468	0.00426787	0.525095
Moraxella	6.51426e-07	8.96255e-11	8.66769e-11	4.84064e-11	0.183531	0.449221	0.0251975	0.000735243	0.558982	1.94826e-07	4.75736e-06	1.17113e-07	3.84725e-06	0.0382538	yes
Moraxellaceae (f)	1.38383e-08	1.44824e-13	1.60075e-13	8.51564e-14	0.195762	0.219305	0.492649	0.80066	0.0323301	4.90996e-07	4.17392e-08	4.36976e-07	3.40178e-08	0.0254677	yes
MVP-88 (o)	0.000625352	0.063766	0.000275544	0.705684	0.654632	NA	0.710074	0.603031	0.0410885	0.00788138	0.000167446	0.915058	0.544077	0.514682
Mycobacterium	3.3324e-06	3.02576e-07	2.06653e-07	3.79614e-07	0.00881694	0.508437	0.000364347	0.00172658	0.343047	0.000159653	0.000530109	0.00019796	0.000776958	0.160774
Myxococcales (o)	2.02536e-07	0.00323237	0.0010219	9.39066e-08	0.168189	0.000721478	0.188232	0.174131	2.43057e-08	0.00379662	0.0956827	2.12028e-06	3.64267e-08	0.109888	yes
Nakamurella	3.58505e-11	0.0560881	3.15629e-09	6.94594e-07	0.0682512	0.0181693	0.000513121	9.35793e-07	5.72772e-09	0.000211241	1.00081e-08	1.47458e-05	3.91487e-07	0.187986	yes
Nannocystis	0.00531776	0.0463231	0.00496425	0.220862	0.215889	0.331695	0.0202143	0.0100525	0.267871	0.0668242	0.0343481	0.374748	0.263601	0.848585
Neisseriaceae (f)	0.0336683	0.0114605	0.0107623	0.0276909	0.590711	0.273999	0.97791	0.0930218	0.733934	0.387821	0.00692265	0.57774	0.0113306	0.0337219
Nitratireductor	4.0838e-06	1.81156e-06	1.10781e-07	0.00148223	0.000720608	0.129099	0.498465	0.262558	0.0243414	2.95361e-07	0.000234624	0.000636695	0.0254685	0.517913	yes
Nitrosomonadaceae (f)	1.9363e-09	1.27747e-09	9.84818e-12	4.45579e-05	0.000327978	4.54785e-10	0.00203073	0.0188486	0.00373844	2.37633e-05	1.81335e-11	0.00614444	6.49274e-06	0.226226	yes
Nitrosomonas	9.16593e-05	0.316779	0.000453182	0.0463216	0.258298	0.0668526	0.145992	0.152785	1.6768e-05	0.0117654	0.0002373	0.10897	0.172895	0.474508	yes
Nitrospira	1.70944e-06	0.00210478	9.18119e-07	0.714074	0.0104778	7.18078e-07	0.449761	0.434892	1.99384e-06	3.04323e-05	3.98591e-06	0.787627	0.695822	0.948306	yes	yes	yes
NKB5 (o)	0.0299056	0.00718931	0.703322	4.21304e-07	0.0169139	3.59722e-14	0.00461811	0.0199259	6.34302e-05	0.717568	0.794826	0.00346697	2.53505e-05	0.861146	yes
Nocardioidaceae (f)	0.00531778	0.0100397	0.00672281	0.0142729	0.0858079	0.0121502	0.078847	0.0831056	0.334282	0.0872035	0.043097	0.116348	0.0651179	0.917372
Nocardioides	8.21968e-06	6.97203e-05	1.41494e-06	1.86323e-08	0.176231	0.17694	0.46589	0.634898	8.87307e-09	0.000103308	2.66485e-05	1.64225e-08	1.82865e-08	0.38687	yes	yes	yes
Nordella	2.18043e-05	0.364666	0.000332683	0.308595	0.01446	0.578296	0.00748804	0.0080389	0.00012428	0.0105642	0.00226817	0.204992	0.621527	0.476967
Novosphingobium	0.0357094	2.78949e-07	2.29158e-05	2.08989e-08	0.00169711	0.0109077	0.091397	0.00922649	8.14177e-06	0.0169293	8.83746e-05	0.00121768	1.68652e-06	0.956518	yes
NS11-12 marine group (f)	0.0026457	0.117123	0.0043386	0.22306	0.726066	6.38554e-05	0.000153238	1.49114e-06	0.00136005	0.00474675	0.00719811	0.671081	0.0929965	0.512148	yes
NS9 marine group (f)	2.36558e-09	0.00275379	7.27582e-09	0.523631	0.01592	0.000127215	0.274536	0.243004	4.80069e-10	2.61095e-09	1.65722e-09	0.465362	0.631648	0.713291	yes
OC31 (p)	0.000626246	0.000494938	0.000419959	0.000563138	0.153603	2.73899e-05	0.201416	0.174716	0.29304	0.0126941	0.00714632	0.0141801	0.00908758	0.216282
oca15	4.44917e-05	0.240039	0.000150728	4.14328e-05	0.0661192	0.0571807	0.0356139	0.0197082	6.98234e-06	0.000204478	0.000103498	0.000119975	0.00495204	0.556158	yes
Ochrobactrum	0.0206682	0.031116	0.0202385	0.872901	0.00208715	0.203073	0.00729329	0.000624851	0.0219802	0.0101875	0.0384601	0.142795	0.206869	0.00956912
Oligoflexales (o)	0.0979953	0.268237	0.347333	0.000221823	0.493754	0.436115	0.475172	0.4318	0.0108031	0.717486	0.160818	0.00403646	0.00591895	0.183872
Oligotropha	3.43442e-09	1.09651e-15	1.2069e-15	2.73443e-15	1.94069e-07	0.354528	3.26568e-06	8.211e-07	0.0733009	1.18528e-07	4.46909e-09	7.75802e-08	1.84827e-09	0.100601	yes
OM190 (c)	0.121429	1.84223e-05	0.005611	3.73022e-05	0.701191	0.0883604	0.12775	0.0409445	0.458789	0.115779	0.000720443	0.0166546	6.49371e-06	0.0479661	yes
OM27 clade	0.177074	0.0195616	0.272405	0.0249266	0.868041	0.334282	0.722491	0.89409	0.0456745	0.115697	0.90889	0.0148515	0.0447876	0.18109
OM60(NOR5) clade	2.81339e-07	8.81711e-10	7.43031e-10	9.33312e-10	0.553431	0.583162	0.000488047	1.87533e-07	0.113803	0.000407307	1.08366e-07	0.000477415	1.00985e-07	0.759694	yes
OPB35 soil group (c)	0.000416618	0.800365	0.00411525	0.117363	0.00388598	0.012024	0.259732	0.0262476	0.000372825	0.00274215	0.06469	0.778675	0.00801303	0.0377033
OPB56 (f)	0.954495	0.401957	0.701098	0.356036	0.206828	0.228123	0.648784	0.0664777	0.676159	0.0903071	0.509216	0.0173254	0.758898	0.0222148
Oryzihumus	4.76866e-08	0.113968	6.2582e-05	0.678891	0.08216	0.0537932	0.0841174	0.0956847	2.38691e-08	0.0735081	7.00465e-06	4.14197e-05	0.0361062	6.16966e-05	yes
Ottowia	5.12723e-07	4.9682e-13	9.17147e-13	1.4759e-13	3.39713e-12	0.153865	0.0723711	0.00488663	0.465946	2.1545e-07	5.88563e-09	6.96625e-08	6.23365e-10	0.00297718	yes
P3OB-42 (f)	0.000293268	0.00032751	0.000162551	0.0723734	0.442204	0.0139739	0.157747	0.163191	0.000624415	0.000276589	0.000124193	0.425951	0.0109969	0.386353
P58	0.000728041	1.33894e-11	7.97293e-10	5.28054e-12	0.0350189	0.939375	0.000211941	0.0232736	3.95412e-06	5.74197e-07	0.000148262	1.31702e-07	7.76958e-06	0.0614384	yes	yes	yes
p7o14	1.04546e-13	0.96765	3.84051e-13	0.00608544	0.297792	0.716328	9.57284e-05	0.00754826	1.99165e-06	4.78047e-06	1.23237e-09	0.0246878	0.00229763	0.151963	yes
Paracocccus	0.228407	0.281667	0.150919	0.685602	0.251203	7.14646e-06	0.00104573	0.00103218	0.5027	0.114646	0.252905	0.529745	0.880883	0.387267	yes
Parcubacteria (p)	0.515988	0.0685898	0.39566	0.098076	0.567981	0.279045	0.830343	0.49745	0.192292	0.502505	0.349802	0.110767	0.0909446	0.663301
PBS-III-20 (c)	0.121835	0.0199527	0.937881	8.05075e-05	0.000173046	0.316547	0.000900764	0.00249255	0.000247012	0.176626	0.063159	0.00117744	0.00541938	0.0174279
Pedobacter	0.0095939	0.680168	0.0279718	0.0285069	0.73805	0.00817529	0.599518	0.448033	0.00225644	0.0747745	0.0174551	0.028712	0.173991	0.356157
Pedomicrobium	0.487754	0.229472	0.283957	0.309235	0.308565	0.134302	0.315109	0.668494	0.914704	0.978	0.179203	0.893662	0.184854	0.17695
PeM15 (f)	1.91293e-07	1.03514e-11	9.55159e-12	6.77213e-12	0.120409	0.0202443	0.221251	0.192179	0.706302	1.1557e-05	8.51172e-10	1.06026e-05	4.5372e-10	0.0735233	yes
Peredibacter	0.00889835	0.00997556	0.00891237	0.0108656	0.250527	6.80556e-05	0.42352	0.636997	0.200648	0.043067	0.042166	0.0538411	0.0458414	0.19749
Perlucidibaca	5.54978e-07	1.98482e-09	1.69601e-09	1.93552e-09	0.660196	0.0010124	0.000590983	2.49551e-06	0.582353	0.000452724	1.00487e-06	0.000492486	1.0498e-06	0.30956	yes
Persicitalea	0.0135464	0.206065	0.0225763	6.31215e-06	0.00410967	0.06391	3.07312e-05	2.4966e-06	0.00624331	0.0164284	0.0304964	0.00130439	1.6494e-05	0.0545223	yes
Phaeodactylibacter	0.779691	0.138659	0.624572	0.0904993	0.00148498	0.231077	0.00157457	0.00077103	0.242381	0.692066	0.669342	0.173175	0.114972	0.957984
Phaselicystis	0.0442851	0.104531	0.602183	0.00161794	0.0516688	0.0944548	0.164717	0.303969	0.000109511	0.935082	0.460006	0.0216089	0.0280259	0.633586
Phenylobacterium	5.59926e-06	7.1531e-08	4.75693e-08	1.24388e-07	0.0511013	0.175608	0.0223671	0.0684935	0.457272	0.00169976	2.81859e-06	0.00300313	5.14963e-06	0.0572692	yes
PHOS-HE28	0.83796	0.732899	0.793569	0.808601	0.232521	0.0495144	0.286806	0.312226	0.917603	0.851775	0.756367	0.904483	0.7538	0.854408
PHOS-HE51 (f)	0.00487007	3.12491e-07	5.90463e-06	4.16558e-08	0.273539	0.0325668	0.530649	0.238367	6.51423e-05	0.00916934	0.000260127	0.00101984	2.19128e-05	0.430321	yes
Phreatobacter	2.88027e-09	0.101265	9.85548e-09	0.00348197	0.0591169	0.00239511	0.96223	0.308968	1.6805e-10	2.58995e-07	8.10048e-09	0.00025993	0.132469	0.0303149	yes
Phyllobacteriaceae (f)	2.66093e-10	1.57017e-06	2.77392e-08	4.94808e-05	0.556895	0.0298876	0.0106309	0.0966244	8.64081e-08	3.7843e-05	6.55025e-05	0.000611086	0.0146767	0.0251204	yes
Piscinibacter	0.0789616	0.353087	0.107506	0.951697	0.0101414	0.0317731	0.221711	0.0677015	0.0794996	0.172591	0.152719	0.865565	0.698148	0.703479
Plasticicumulans	0.000567526	0.0810724	0.0856785	0.00764759	0.00131013	0.183172	0.00179779	0.00738224	0.000999137	0.513118	0.0932291	0.00180974	0.0454886	0.171728		yes
Pleomorphomonas	4.90539e-06	5.53094e-05	3.46386e-06	0.00232611	3.01591e-06	1.89369e-05	0.203229	0.0931661	6.98417e-06	2.91348e-06	3.11303e-06	0.00240615	0.00624239	0.671438	yes
Polyangiaceae (f)	0.00015339	0.000162213	0.000106584	0.000228768	0.0375452	0.19934	0.0310163	0.000967026	0.188323	0.0382413	0.0011715	0.0559632	0.00164212	0.157948
Polyangium	3.70178e-06	0.460842	0.000252717	0.525525	0.0969662	0.151825	0.0157976	0.00749374	0.00506456	0.0177765	0.00858644	0.575088	0.574422	0.978708
Propionibacteriaceae (f)	0.0471422	0.0559356	0.752562	0.0494311	0.379015	0.0164009	0.368221	0.398141	0.0462855	0.404408	0.42756	0.0402748	0.0603541	0.217141
Propioniciclava	1.44659e-08	2.51902e-12	1.52339e-12	2.96867e-12	0.193755	0.210724	0.104863	0.104886	0.00293723	9.83588e-09	1.09276e-05	8.4223e-09	1.90517e-05	0.293435	yes	yes	yes
Propionicimonas	3.18877e-15	4.44455e-19	2.12556e-19	6.16297e-14	0.241348	1.2585e-06	5.52745e-05	0.000228268	2.07682e-07	6.7465e-09	1.09004e-10	2.66192e-08	1.11495e-10	0.594063	yes
Propionivibrio	0.695435	0.000818552	0.40096	2.21367e-07	0.000265777	0.287887	3.53353e-06	0.000142377	0.0329626	0.80358	0.0762894	0.00436282	9.54904e-09	0.00382501	yes
Prosthecobacter	6.18286e-05	0.00165343	4.81494e-05	0.688894	7.8904e-06	0.0746443	0.00322494	0.000973952	5.80843e-05	2.51426e-05	8.33097e-05	0.129193	0.641065	0.095116	yes
Prosthecomicrobium	2.36075e-07	5.74797e-10	5.93438e-10	4.53925e-10	0.00907982	0.0439593	9.80994e-09	3.96034e-10	0.334282	0.00013021	1.63504e-06	0.000147485	1.15229e-06	0.827644	yes
Pseudaminobacter	0.000907142	0.000599141	0.000559047	0.0965753	0.000115244	3.76001e-05	0.00105775	0.0891992	0.00191613	0.00153099	0.000240003	0.800597	0.00481541	0.00737963
Pseudobutyrivibrio	9.4916e-09	7.68349e-19	5.76689e-18	2.70539e-20	0.0228043	0.35613	0.0334686	0.130178	0.447728	9.60861e-10	4.36422e-09	6.09862e-11	1.42394e-09	0.379338	yes
Pseudoclavibacter	5.45135e-07	3.19209e-09	1.84618e-09	3.37681e-09	0.30919	2.78696e-15	0.530254	0.686182	0.42841	5.51721e-05	1.2309e-05	7.70747e-05	1.61517e-05	0.139953	yes
Pseudofulvimonas	0.892417	0.0697746	0.411768	0.0382615	0.0232481	0.382596	0.0119756	0.0035524	0.362981	0.782303	0.293111	0.155208	0.0528737	0.347335
Pseudomonas	0.22465	2.84373e-09	0.0099055	5.3282e-15	0.131689	0.173079	0.0851925	1.34307e-05	0.192635	0.0499592	0.0023496	5.18854e-08	1.5129e-11	0.00141823	yes
Pseudorhodobacter	3.90834e-07	8.24194e-06	1.04701e-06	6.53625e-05	0.0279871	0.125366	0.432747	0.000371901	0.00835653	0.000217	3.44865e-05	0.000739344	0.00292582	0.0129027
Pseudorhodoferax	1.74041e-09	6.02258e-21	4.27474e-15	6.07569e-15	0.0208838	0.19151	0.0793446	0.0505811	0.0459808	3.13874e-12	1.42345e-10	8.84795e-12	9.48835e-10	0.337105	yes
Pseudoxanthomonas	5.18215e-06	3.74225e-11	1.63963e-10	6.07688e-11	0.234597	1.81943e-05	0.000360562	1.59825e-06	0.820526	0.000129071	3.39393e-08	0.000105256	1.7564e-08	0.763143	yes
QEDR3BF09	0.011461	0.000334511	0.00130886	0.00390343	0.0670576	0.489667	0.0897102	0.128022	0.370835	0.0193762	0.00184414	0.0607212	0.00624158	0.743579		yes
QEEB1BB10	0.00516581	0.00303904	0.00337108	0.0028281	0.0272955	2.953e-10	0.0240461	0.0180699	0.340893	0.0513033	0.0254402	0.0451208	0.0235986	0.263137	yes
Quadrisphaera	2.45689e-15	1.60824e-05	2.50912e-12	0.0366446	0.144932	0.0303666	0.415132	0.36481	9.58283e-06	2.123e-09	1.85731e-05	0.020684	0.144302	0.742425	yes
Ramlibacter	5.90815e-05	2.17423e-17	5.03911e-14	2.25754e-17	0.0808498	0.314263	0.566887	0.733072	0.000565572	1.84434e-08	6.4426e-08	9.6745e-09	1.71584e-08	0.690656	yes
Reyranella	1.18725e-11	9.43502e-14	5.53368e-14	4.09988e-12	0.259734	0.939416	5.24715e-06	4.61906e-06	2.69078e-09	6.29155e-08	7.174e-07	4.09589e-07	7.73333e-06	0.98556	yes
Rheinheimera	4.1698e-11	0.0647048	3.95686e-09	0.794056	0.277653	0.0560305	0.275103	0.376327	0.000399238	0.000415523	7.37464e-07	0.962682	0.651784	0.665376	yes
Rhizobacter	0.000774435	0.000700229	0.000571073	0.000829655	0.00229677	0.252895	4.02648e-12	3.237e-06	0.380381	0.0240066	0.00218774	0.038714	0.00253355	0.0127808	yes
Rhizobium	0.00872477	0.0514298	0.186549	0.0242301	0.405018	0.0154495	0.3498	0.00324507	0.0133338	0.862109	0.0437149	0.0148741	0.0392477	0.0837785
Rhodobacter	0.00102709	4.72139e-05	0.000233953	0.0226104	0.32615	0.123883	0.148632	0.197088	0.0295699	0.000117835	0.000398958	0.0128398	0.0546607	0.253246		yes
Rhodobacteraceae (f)	1.78242e-08	0.000635025	8.01648e-09	0.454071	0.00033043	0.352828	0.306906	0.137056	3.25761e-07	3.80123e-06	1.8107e-08	0.435194	0.0185385	0.00249083	yes	yes	yes
Rhodococcus	0.00103948	0.150765	0.00213619	0.734698	0.000835161	0.0139867	0.0106	0.0192302	0.00169127	0.0191992	0.00308357	0.603759	0.973018	0.640064
Rhodocyclaceae (f)	0.874783	0.156817	0.591314	0.169628	0.000328199	0.5564	0.00291307	0.00679485	0.408642	0.396226	0.875164	0.115023	0.285277	0.336728		yes
Rhodoferax	6.28189e-06	4.5815e-08	3.48221e-08	5.63597e-08	0.0839505	0.521417	0.11027	0.175017	0.641423	4.74196e-05	3.94371e-05	8.72023e-05	5.90475e-05	0.0551778		yes
Rhodoplanes	2.32499e-07	1.51473e-11	8.69025e-12	1.09729e-11	6.11663e-15	0.179735	3.25631e-06	1.18684e-08	0.866001	8.84942e-09	2.13747e-06	1.35309e-08	2.39643e-06	0.000333306	yes
Rhodospirillaceae (f)	0.328391	0.00030309	0.11272	0.000452437	1.75214e-06	0.102857	3.05531e-07	6.61559e-07	0.00545376	0.0916505	0.209216	0.000365841	0.000673887	0.664555	yes
Rickettsiaceae (f)	0.0001221	0.219574	0.00753157	0.890183	0.052095	5.65846e-08	0.019618	0.0114247	0.00025218	0.0599243	0.068502	0.800301	0.957048	0.80821	yes
Rickettsiales (o)	4.83694e-09	0.000773516	2.45268e-06	0.0364594	0.0205541	0.279259	0.0033602	7.20478e-05	0.000132572	0.00427723	0.00010249	0.137991	0.0807008	0.68561
rJ14	0.000115048	1.01499e-06	1.68346e-06	8.18301e-07	0.0911858	0.571807	0.202282	0.102228	0.671298	0.000349184	0.00102789	0.000310881	0.000725639	0.103924
Roseiflexaceae (f)	2.0601e-07	0.205194	3.21601e-05	0.616156	0.057738	0.204992	0.178832	0.0481972	0.000366002	0.000263259	0.0164805	0.829096	0.330479	0.233482
Roseobacter clade CHAB-I-5 lineage	0.193354	0.000339214	0.00148076	0.00999649	4.13435e-05	0.000254611	0.00108048	0.00854267	0.417884	0.0206258	0.000262196	0.0323577	0.00377934	0.0429595
Roseomonas	4.04529e-09	2.30175e-07	1.27736e-08	4.68751e-06	1.18637e-09	0.0315294	0.00423139	0.00714559	0.000456792	0.000131095	1.15894e-05	0.000947003	0.000511564	0.133734	yes
Roseovarius	0.00154503	0.14946	0.0276125	1.61895e-07	0.686738	0.000668967	0.102566	0.0120575	2.1266e-05	0.100019	0.00874055	1.73921e-08	1.0188e-05	0.00795165	yes
Rubellimicrobium	3.93813e-12	0.128978	1.63498e-14	2.11786e-05	4.55607e-09	0.272047	0.000522496	0.00622754	5.97075e-08	8.08312e-08	9.71999e-11	7.47486e-05	7.66426e-06	0.0143233	yes
Rubrivivax	0.000358347	5.89257e-11	4.42251e-08	1.34258e-09	0.246935	0.0102421	0.726086	0.772241	0.496177	7.10486e-05	6.26569e-07	1.59006e-05	1.36472e-07	0.0615263	yes	yes	yes
Ruminococcus 2	2.09734e-08	5.00165e-15	1.3422e-14	8.88226e-16	0.201019	0.413199	0.765736	0.527514	0.425455	1.95409e-08	1.55357e-07	5.02686e-09	7.72224e-08	0.0488378	yes
Runella	1.22194e-06	0.267616	0.000130359	0.401689	0.306256	0.0318954	0.00566922	0.000366069	1.98007e-05	0.0133038	0.000708282	0.724985	0.261665	0.686302	yes	yes	yes
S18	1.21854e-07	1.54543e-10	1.21985e-10	1.36736e-10	0.16259	7.39793e-05	0.0197049	0.0729906	0.182392	1.50732e-05	3.93024e-06	1.74152e-05	4.46684e-06	0.260039	yes
S29 (f)	7.39614e-10	1.81047e-07	7.70051e-09	4.18028e-06	0.393414	0.173897	0.00381985	0.0512226	1.4103e-05	2.89323e-06	0.000136019	1.9657e-05	0.0097419	0.005106	yes
Saccharibacteria (p)	3.38658e-12	0.0858609	9.42755e-09	1.85877e-08	0.157841	4.04734e-05	0.0192789	0.267702	3.04686e-11	1.20794e-05	4.64501e-06	9.81758e-06	2.74712e-09	0.0151548	yes	yes	yes
Salinispira	1.07292e-05	0.00283049	1.19673e-05	0.0342773	0.000240629	0.385114	0.658378	0.650724	7.83127e-06	7.85618e-06	1.5899e-05	0.865534	0.00550794	0.0085583	yes
Sandaracinus	0.00512866	0.0232142	0.00368951	0.163694	0.00381224	0.144025	0.203193	0.103883	0.0934468	0.283242	0.000394507	0.855106	0.0136741	0.0305767
Saprospiraceae (f)	0.248036	0.00203526	0.0278264	0.00773169	0.617235	0.264001	0.32919	0.105299	0.568739	0.126393	0.0250504	0.0456081	0.0082825	0.368404		yes
SBR2060 (f)	0.000985479	0.000537548	0.00054169	0.000536226	0.525423	0.0692897	0.119939	0.040819	0.947392	0.04679	0.00424987	0.046594	0.00422208	0.905639
SBR2113	0.0171502	0.000810376	0.00247163	0.00037676	0.441911	0.575126	0.960444	0.698769	0.0194413	0.0273762	0.0440135	0.0129266	0.01373	0.408549
SBRFL126	0.000236869	0.483826	0.00118875	0.011661	0.133041	0.313369	0.295333	0.899128	3.08203e-05	0.00030568	0.0145118	0.226497	0.0110875	0.126889
SC-I-84 (o)	9.63054e-16	0.0174527	6.97541e-10	0.5287	0.0338363	0.0478847	0.419843	0.63994	4.64131e-12	4.3611e-06	2.03623e-05	0.137708	0.84418	0.244613	yes
Sediminibacterium	0.0263162	0.0668205	0.041508	0.0979075	0.214259	0.0290775	0.232712	0.228735	0.214397	0.158222	0.167555	0.23634	0.266483	0.85722
Sh765B-TzT-29 (o)	2.40034e-13	4.85157e-11	8.72746e-14	9.51367e-08	4.52299e-05	0.267628	4.06767e-06	1.91154e-10	3.30987e-06	1.99201e-05	1.02607e-11	0.00190577	4.76944e-08	0.652779	yes
SHA-109 (p)	2.56506e-05	0.00193214	0.000214984	0.0109089	0.108378	0.0275884	0.0832701	0.0957546	0.0105624	0.0230329	0.00530381	0.145881	0.0327822	0.477345
Shinella	7.38759e-19	0.0141315	4.72222e-13	0.572609	2.30341e-05	0.256258	0.000290647	4.2553e-08	1.55972e-07	2.79333e-05	4.76564e-11	0.748057	0.470378	0.820667	yes
Simiduia	0.00220019	0.000963381	0.00111275	0.000872849	0.768443	0.0125389	0.18087	0.00189489	0.322504	0.00145249	0.00165609	0.000621057	0.00149447	0.00411272
Simplicispira	1.50594e-10	4.17936e-17	6.67333e-17	2.4522e-16	0.0936481	0.000817204	0.0680342	0.0948884	1.55071e-06	6.41372e-07	6.6617e-12	2.09358e-06	2.81706e-12	0.452938	yes
Singulisphaera	5.37002e-06	0.000442283	3.60383e-06	0.0339829	0.0913132	0.00809167	0.85508	0.0790948	0.00152181	0.0202566	4.4602e-08	0.930353	0.000151565	0.00698634	yes
sipK9	2.98788e-12	0.000923441	8.42369e-08	0.129746	3.12678e-15	0.352621	0.0137127	0.00330739	3.52372e-06	1.13281e-05	0.00150412	0.0312876	0.647945	0.225148	yes
SJA-149 (f)	0.157062	0.0589224	0.103105	0.341068	0.70817	0.0224567	0.363435	0.444469	0.321306	0.0831222	0.129687	0.256664	0.462881	0.314011
SJA-28 (f)	0.0067523	0.685713	0.0201595	1.20294e-07	0.103926	0.827625	0.365437	0.123751	0.00139862	0.0346472	0.0130795	4.83707e-06	0.00235426	0.163819	yes	yes	yes
Skagen138	0.000403496	1.06461e-06	1.68178e-05	0.000120034	0.210926	0.00887654	0.254486	0.271725	0.0788307	0.000181766	7.16621e-05	0.00288803	0.0010937	0.169538
Skagenf80	0.203211	0.118634	0.132383	0.148686	0.340893	0.237158	0.0712812	0.200584	0.861481	0.164368	0.398271	0.182662	0.438914	0.65363
SM1A02	0.236866	0.00403043	0.00884067	0.0397983	0.270046	0.52344	0.527301	0.548991	0.615519	0.0430555	0.00639832	0.0625797	0.0350997	0.91902
SM2D12 (f)	0.132128	0.0055151	0.024996	0.0764113	0.00486133	0.0822883	0.0181656	0.00493812	0.781083	0.0164892	0.0396407	0.0525099	0.114069	0.268284
SM2F11 (p)	0.0876135	0.46324	0.252327	1.73522e-05	0.633441	0.000332406	0.541528	0.000227542	0.0148053	0.460813	0.143772	0.00754094	2.7309e-06	0.285111	yes
Sorangium	0.154026	2.48736e-05	0.00220139	6.89486e-06	0.110492	0.151174	0.229678	0.798956	0.0523563	0.0461532	0.00633984	0.000896416	0.000409501	0.168046
spb280	9.4984e-10	2.70749e-14	1.26009e-14	5.0628e-14	0.0324141	0.0204107	0.0331172	0.0316123	0.000334374	3.78963e-06	1.06734e-10	9.38952e-06	6.60129e-11	0.649785	yes
Sphaerotilus	2.53385e-09	1.81012e-10	1.26415e-11	5.0015e-08	0.00938306	0.00447507	0.000324491	8.23645e-07	0.00964838	6.11429e-05	2.16922e-08	0.000763938	5.01227e-07	0.453244	yes
Sphingobium	7.46284e-11	1.99843e-11	1.35116e-14	4.03889e-05	3.2039e-12	0.000337258	3.28804e-08	1.82368e-07	0.0172555	1.61713e-11	2.10761e-12	0.000133689	1.59893e-05	0.115515	yes
Sphingomonadaceae (f)	3.38793e-10	5.27434e-07	3.7189e-12	0.00795862	0.822109	0.0798279	0.000369723	0.00853606	0.0114544	4.03061e-09	3.07871e-11	0.00823769	0.0100957	0.665671	yes
Sphingomonas	0.00041831	0.00519869	0.0770054	0.000754271	0.19811	0.00119099	0.132366	0.420983	0.000321372	0.0206316	0.467572	0.00136982	0.000447767	0.0366769
Sphingopyxis	0.0135035	0.0154256	0.403792	0.00124288	0.998401	0.384214	0.127957	0.678027	0.000724912	0.194476	0.761951	0.00310922	0.000612086	0.121529		yes
Sphingosinicella	6.70416e-09	0.65027	2.23099e-07	1.18302e-06	4.45191e-08	0.000880153	7.28018e-06	0.00142525	1.11482e-08	0.0001026	2.53394e-08	6.65868e-06	0.00499688	0.00160385	yes
Spirochaeta 2	0.000208065	0.00158463	0.000198457	0.421576	0.000241539	0.453219	0.621988	0.819635	0.000219121	0.000183109	0.00020997	0.185648	0.811978	0.305553
Spirochaetaceae (f)	1.60549e-06	0.00259959	1.72758e-06	0.00711873	1.21586e-06	0.18541	0.0258811	0.0116225	1.14889e-06	1.1405e-06	1.34144e-06	0.0641549	0.0359612	0.966802	yes
SPOTSOCT00m83 (c)	5.42323e-07	9.6633e-23	1.40262e-12	4.44709e-16	0.0462364	0.0870509	0.947275	0.669418	0.854437	4.17112e-11	4.79566e-11	5.29554e-12	2.75209e-12	0.3014	yes
Stella	2.24626e-12	1.39843e-07	9.37851e-10	1.35141e-05	0.0726934	0.517283	0.565666	0.966934	7.27205e-10	2.53437e-09	0.000168561	6.43485e-07	0.0081569	0.643523	yes
Streptococcus	5.35026e-07	1.14488e-10	1.20103e-10	9.35886e-11	0.174819	0.236447	0.379102	0.296792	0.169093	4.3035e-06	1.74413e-05	3.78771e-06	1.47074e-05	0.729027	yes
Subdoligranulum	6.1124e-09	2.71213e-19	1.41511e-18	1.05254e-20	0.17694	0.202867	0.633336	0.446264	0.195192	2.01244e-09	4.55902e-12	4.87171e-10	1.43962e-14	0.0057274	yes
Sulfuritalea	0.00253808	3.07632e-12	2.65571e-08	7.97803e-13	0.0608433	0.178885	0.080769	0.0761922	0.00723112	3.86857e-07	9.84571e-06	1.54531e-07	2.6423e-08	0.00317841	yes	yes	yes
T1-5	1.66454e-11	0.908301	1.04018e-07	0.00111389	0.0336953	3.99355e-07	8.80018e-05	9.55337e-05	2.09549e-09	0.000789761	1.25491e-06	0.0269834	0.000663507	0.747797	yes
TA18 (c)	4.45428e-09	0.0983468	4.85535e-08	0.0516738	8.17923e-07	0.0216108	0.251573	0.403304	1.30416e-09	8.04905e-05	1.6243e-06	0.117878	0.17097	0.678593	yes
Tabrizicola	9.31929e-10	1.02672e-18	5.55851e-19	1.51119e-18	0.00580015	0.20585	0.552969	0.583447	9.8832e-05	1.61931e-09	1.50669e-09	2.73375e-09	2.9964e-09	0.368011	yes
Tahibacter	0.407949	0.00480391	0.0479428	0.000742267	1.2084e-05	NA	0.000159604	0.00774315	0.000105345	0.257652	0.0806176	0.000800972	0.0141866	0.161297	yes
Tepidimonas	3.10647e-05	1.98165e-05	7.1214e-06	0.0278345	4.87705e-07	0.295154	0.000154271	7.23312e-05	0.00335385	8.27049e-06	5.62359e-06	0.0450262	0.0309163	0.852504	yes
Terrimonas	0.290907	1.20544e-06	7.14638e-05	5.27793e-06	0.614282	0.175614	0.4603	0.300102	0.000166545	0.00177648	1.56282e-05	8.4709e-06	3.18469e-06	0.0419737	yes	yes	yes
Tessaracoccus	2.25185e-08	4.47756e-14	2.71149e-14	1.82612e-14	0.0802987	0.350043	0.248336	0.250735	0.305684	8.27165e-08	4.76891e-07	6.91363e-08	5.0952e-07	0.995588	yes
Tetrasphaera	6.31379e-11	5.48211e-05	3.86111e-08	0.00877942	0.119266	0.00118526	0.176214	0.174176	1.30988e-05	0.000458568	2.64095e-05	0.045246	0.0514791	0.510499	yes	yes	yes
Thauera	0.977466	0.148146	0.588359	0.145988	0.0116233	NA	0.000277532	0.0684727	0.546766	0.742946	0.181281	0.65146	0.0213163	0.00191149		yes
Thermomonas	1.66072e-05	1.31929e-05	7.54292e-06	2.00976e-05	6.81023e-21	0.635304	0.00594627	0.000148269	0.0226094	0.00596681	0.000471783	0.00889809	0.000828094	0.838426	yes
Thiobacillus	5.90451e-09	0.0977092	2.05552e-07	0.304479	0.14027	0.009924	0.167988	0.165943	3.35084e-07	4.42672e-05	0.000108311	0.425688	0.366652	0.8901	yes
Thiothrix	0.000758974	0.206358	0.00196513	0.223803	4.04208e-05	0.133148	0.0184457	0.0137078	0.000276907	0.0277727	0.000685346	0.199018	0.642529	0.335302
TK10 (c)	2.91829e-11	1.94964e-11	1.11577e-12	6.14537e-10	0.0682641	0.404292	0.0103937	0.0819315	7.67334e-08	1.37021e-06	3.7851e-07	1.59462e-05	1.4029e-05	0.120948	yes
Trichococcus	1.18821e-10	2.10701e-13	1.79977e-13	3.46018e-08	0.304203	0.000392056	0.678946	0.608554	0.0117262	2.11396e-06	1.09037e-07	1.28104e-05	6.12189e-07	0.660899	yes	yes	yes
Turneriella	0.00684839	0.0223226	0.372975	1.85126e-06	0.315138	0.169806	0.900264	0.822204	5.72493e-06	0.602717	0.35445	0.00168952	0.000416587	0.796455	yes
Uliginosibacterium	0.0389105	0.0423517	0.0400453	0.0443534	0.509738	0.0569461	0.506242	0.468663	0.591192	0.714572	0.0348629	0.423246	0.036593	0.0340969
Uruburuella	8.90239e-11	7.10832e-10	1.88759e-13	6.06372e-05	0.0198725	0.120892	0.169823	0.073661	0.0110251	2.6068e-10	5.09657e-09	0.00373952	3.53478e-06	0.000403161	yes
vadinHA49 (c)	0.00155925	0.000129176	0.00082013	0.00312252	0.000531861	1.56941e-07	0.0854787	0.106374	0.00453754	0.000855133	0.000757567	0.00730241	0.00291428	0.71541	yes
Variibacter	0.000112952	2.06071e-15	1.23725e-09	5.0516e-11	0.342287	9.2019e-08	0.268759	0.378353	0.341187	6.59472e-07	2.33448e-08	1.08268e-07	1.25644e-09	0.2606	yes
Variovorax	0.00918661	1.83175e-10	1.77407e-07	5.58151e-11	0.09931	0.00319342	0.78429	0.796004	0.000833687	0.000222733	5.67659e-05	1.21901e-05	3.96587e-06	0.504807	yes
Verrucomicrobiaceae (f)	0.445839	0.0685308	0.234313	0.0621101	0.0170417	0.00221317	0.000104167	0.000827036	0.959613	0.468159	0.18857	0.241669	0.0995612	0.373645
Vitreoscilla	4.49032e-14	4.12631e-05	2.11379e-14	0.0934715	0.211194	0.131217	0.643815	0.848348	0.000656333	8.265e-09	1.82366e-08	0.429252	0.019774	0.00390003	yes
Vogesella	0.0252744	0.0401093	0.40613	0.0316257	0.0411023	1.39681e-08	0.0665164	0.0840346	0.0272712	0.5723	0.383312	0.0306711	0.0327518	0.745123	yes
WCHB1-50 (o)	0.00103568	8.41809e-06	0.000404326	1.23532e-08	0.0687305	0.00022728	0.306518	0.354436	0.0048975	0.000320842	0.000484595	1.38492e-09	0.000410953	0.223825	yes
WCHB1-60 (p)	0.451461	0.0105405	0.0767526	0.00209897	0.40476	0.350432	0.500204	0.478553	0.000878897	0.298817	0.0430489	0.0895128	0.000646533	0.806317
WD2101 soil group (o)	0.000188097	0.0147157	0.000145151	0.235167	4.01648e-05	0.022397	0.915916	0.532241	0.0556458	0.00869179	0.00327853	0.412014	0.234242	0.701097
Woodsholea	0.653259	0.000721781	0.0638916	0.000539887	0.585153	0.0534043	0.985175	0.547711	0.106653	0.383667	0.0144119	0.0329522	8.89075e-05	0.259943
Xanthomonadaceae (f)	2.64361e-10	2.22486e-06	2.87027e-11	0.00652583	0.00995536	0.581627	1.92409e-07	1.23517e-05	5.02431e-08	3.26946e-10	5.88876e-09	0.000328735	0.273289	0.00253646	yes	yes	yes
Xanthomonadales (o)	4.09526e-09	4.09299e-13	1.991e-13	4.90355e-13	0.151683	0.312246	0.198025	0.305134	0.0126323	7.61513e-06	3.78751e-09	1.44157e-05	2.41651e-09	0.579361	yes
Xanthomonas	0.0478157	6.32668e-08	0.00207982	1.51876e-05	0.000156996	0.0728031	4.55224e-05	3.67865e-06	0.82376	0.00112423	0.00368799	5.59437e-06	3.63224e-05	0.0369002	yes
Zoogloea	0.00101508	1.25412e-05	0.000399815	5.19425e-05	9.73593e-05	0.334282	0.0443816	0.0027288	0.00491075	0.000231257	0.000630999	8.94807e-06	0.00111497	0.0264709	yes	yes	yes
Zymomonas	4.11152e-08	0.906239	1.34642e-05	0.0053483	0.0230044	0.210082	0.0647653	0.0486923	5.30311e-08	0.00128124	0.000233453	0.112259	0.00126695	0.328516	yes
															273	56	38
