# Supplementary material for: Organic substrate diffusibility governs microbial community composition, nutrient removal performance and kinetics of granulation of aerobic granular sludge
Source: Water Res X. 2019 May 20;4:100033. doi: 10.1016/j.wroa.2019.100033 (PMC6614711; doi:10.1016/j.wroa.2019.100033)
Supplement: S12_bray_distance_matrices_stable_state.xlsx [file mmc3.xlsx]

## Sheet: Bray_dist_stable_Eawag_microbio
	Inoculum1	R1_231	R1_245	R1_258	R1_279	R1_294	R1_324	R1_339	R1_358	R1_385	R1_406	R1_426	R2_178	R2_190	R2_204	R2_217	R2_231	R2_245	R2_258	R2_279	R2_294	R2_324	R2_339	R2_358	R2_385	R2_406	R2_426	R3_231	R3_245	R3_258	R3_279	R3_294	R3_324	R3_339	R3_358	R3_385	R3_406	R3_426	Inoculum2	R4_120	R4_134	R4_148	R4_161	R4_182	R4_197	R4_227	R4_242	R4_261	R4_288
Inoculum1	0	0.731913	0.703988	0.66626	0.689861	0.670671	0.714095	0.710834	0.703208	0.72291	0.688541	0.715456	0.739213	0.757563	0.775304	0.754636	0.744569	0.755061	0.729447	0.69926	0.718984	0.686149	0.697752	0.703656	0.730742	0.708928	0.72958	0.532204	0.555614	0.513433	0.55254	0.525444	0.553437	0.575551	0.580477	0.560289	0.526833	0.548768	0.26435	0.482141	0.468874	0.514323	0.508879	0.544528	0.560739	0.542228	0.552437	0.556849	0.585005
R1_231	0.731913	0	0.182175	0.31206	0.262677	0.308216	0.469539	0.539149	0.599266	0.560605	0.572003	0.578969	0.680249	0.679725	0.683696	0.688094	0.645639	0.66837	0.674191	0.688734	0.691031	0.675462	0.679287	0.691907	0.700466	0.663076	0.665283	0.692911	0.748309	0.719284	0.735572	0.699293	0.713296	0.716327	0.754885	0.726287	0.708391	0.714119	0.737934	0.717168	0.678344	0.726211	0.711073	0.725776	0.715217	0.718227	0.714558	0.72452	0.695639
R1_245	0.703988	0.182175	0	0.214525	0.261553	0.315361	0.448842	0.494929	0.552957	0.530549	0.525514	0.547916	0.664649	0.667232	0.676934	0.673373	0.638857	0.662561	0.663338	0.668728	0.677335	0.640116	0.635068	0.650287	0.660024	0.648967	0.663312	0.689251	0.739629	0.695443	0.691572	0.669805	0.668347	0.683956	0.739866	0.713829	0.686797	0.675061	0.727644	0.707641	0.663811	0.719243	0.696916	0.702202	0.692226	0.696101	0.694827	0.703049	0.665692
R1_258	0.66626	0.31206	0.214525	0	0.237817	0.305534	0.493205	0.521949	0.531415	0.51387	0.489221	0.476106	0.663953	0.701004	0.703334	0.686381	0.657674	0.676411	0.679865	0.66628	0.677672	0.639018	0.639472	0.650106	0.678615	0.663855	0.674924	0.68932	0.741979	0.68135	0.685603	0.659369	0.641321	0.670178	0.726993	0.694315	0.65614	0.649604	0.70462	0.694769	0.659265	0.70209	0.674538	0.699492	0.682809	0.675228	0.666934	0.667047	0.628518
R1_279	0.689861	0.262677	0.261553	0.237817	0	0.152417	0.481251	0.52486	0.55326	0.542904	0.499155	0.482218	0.702957	0.71694	0.712098	0.705776	0.668669	0.689647	0.696148	0.687278	0.691775	0.648694	0.647585	0.667569	0.666411	0.654695	0.661837	0.712922	0.762787	0.718622	0.718672	0.693105	0.686216	0.690028	0.754588	0.718456	0.67673	0.664448	0.721215	0.720023	0.68298	0.73309	0.70261	0.715681	0.70255	0.70206	0.691281	0.69209	0.672013
R1_294	0.670671	0.308216	0.315361	0.305534	0.152417	0	0.386772	0.432317	0.449342	0.450936	0.402947	0.418091	0.690096	0.706613	0.702658	0.695743	0.658268	0.679762	0.680243	0.677589	0.687538	0.636582	0.634363	0.656027	0.648458	0.636358	0.641518	0.717052	0.764772	0.715171	0.709117	0.684087	0.658754	0.68504	0.737773	0.697891	0.671433	0.663629	0.725799	0.714376	0.682314	0.724785	0.691286	0.706964	0.696919	0.681534	0.678878	0.681535	0.672387
R1_324	0.714095	0.469539	0.448842	0.493205	0.481251	0.386772	0	0.144733	0.261019	0.352819	0.331704	0.401232	0.691117	0.668198	0.672832	0.678984	0.652067	0.672369	0.649057	0.680743	0.697392	0.691579	0.687503	0.69033	0.68108	0.665335	0.63491	0.710416	0.759231	0.729027	0.722491	0.688071	0.661729	0.691009	0.744251	0.719433	0.716281	0.7009	0.754909	0.732914	0.70397	0.741304	0.728407	0.736281	0.736103	0.708759	0.716863	0.721179	0.728779
R1_339	0.710834	0.539149	0.494929	0.521949	0.52486	0.432317	0.144733	0	0.162892	0.290723	0.267263	0.356357	0.682589	0.66649	0.64637	0.650116	0.636666	0.674534	0.641229	0.673102	0.692496	0.68113	0.678153	0.679181	0.669705	0.653324	0.643093	0.716064	0.752609	0.716929	0.709404	0.680968	0.660281	0.678775	0.732593	0.707206	0.70405	0.690864	0.753635	0.725297	0.700477	0.733052	0.727251	0.737006	0.735684	0.7095	0.713968	0.725414	0.733961
R1_358	0.703208	0.599266	0.552957	0.531415	0.55326	0.449342	0.261019	0.162892	0	0.189337	0.203933	0.296896	0.682544	0.676359	0.656406	0.629876	0.633557	0.669715	0.638449	0.663887	0.668364	0.660916	0.659431	0.661055	0.654027	0.633044	0.632604	0.70781	0.744282	0.699273	0.703613	0.668663	0.639407	0.667111	0.722418	0.696132	0.690115	0.678724	0.760391	0.712625	0.686254	0.719536	0.710007	0.732751	0.728228	0.69574	0.701488	0.711125	0.721727
R1_385	0.72291	0.560605	0.530549	0.51387	0.542904	0.450936	0.352819	0.290723	0.189337	0	0.165542	0.255573	0.678554	0.673756	0.646707	0.630656	0.607815	0.644053	0.638616	0.671071	0.670929	0.656678	0.657094	0.660175	0.652128	0.619863	0.597194	0.713145	0.74308	0.693098	0.702746	0.661024	0.630364	0.660482	0.714196	0.681827	0.678967	0.67796	0.761858	0.707171	0.681471	0.715988	0.703955	0.735641	0.721579	0.68702	0.694417	0.698307	0.710588
R1_406	0.688541	0.572003	0.525514	0.489221	0.499155	0.402947	0.331704	0.267263	0.203933	0.165542	0	0.175357	0.670236	0.674489	0.644619	0.63255	0.61194	0.648075	0.642613	0.669093	0.680284	0.644854	0.640093	0.649859	0.650647	0.626437	0.613711	0.711324	0.747678	0.702665	0.687696	0.659098	0.633076	0.650567	0.711983	0.671007	0.654084	0.64027	0.740619	0.697558	0.672553	0.713136	0.697692	0.720591	0.714295	0.672936	0.673025	0.679812	0.691595
R1_426	0.715456	0.578969	0.547916	0.476106	0.482218	0.418091	0.401232	0.356357	0.296896	0.255573	0.175357	0	0.676983	0.684684	0.657981	0.650383	0.6208	0.662393	0.68303	0.696401	0.708124	0.661497	0.651836	0.681157	0.684547	0.66895	0.63705	0.745257	0.7865	0.741496	0.726396	0.701392	0.675912	0.690186	0.74156	0.703849	0.684916	0.669094	0.762036	0.718343	0.696225	0.733015	0.729126	0.752554	0.745588	0.696951	0.702002	0.696749	0.720767
R2_178	0.739213	0.680249	0.664649	0.663953	0.702957	0.690096	0.691117	0.682589	0.682544	0.678554	0.670236	0.676983	0	0.209624	0.259884	0.25649	0.309621	0.289319	0.289749	0.375629	0.388656	0.454668	0.476654	0.453123	0.455338	0.48478	0.458878	0.607493	0.63017	0.567361	0.54992	0.564528	0.638998	0.615158	0.625312	0.609182	0.582355	0.579455	0.740837	0.564314	0.584622	0.539697	0.559456	0.586781	0.597306	0.616083	0.612045	0.67613	0.580527
R2_190	0.757563	0.679725	0.667232	0.701004	0.71694	0.706613	0.668198	0.66649	0.676359	0.673756	0.674489	0.684684	0.209624	0	0.122864	0.270513	0.32883	0.34642	0.302239	0.399317	0.399878	0.516811	0.540768	0.503751	0.483973	0.488478	0.453331	0.667587	0.680944	0.621594	0.588345	0.588734	0.663661	0.638503	0.662366	0.647255	0.612611	0.607004	0.749915	0.594885	0.643803	0.579998	0.588088	0.617375	0.639503	0.649969	0.647567	0.717641	0.623449
R2_204	0.775304	0.683696	0.676934	0.703334	0.712098	0.702658	0.672832	0.64637	0.656406	0.646707	0.644619	0.657981	0.259884	0.122864	0	0.22499	0.294516	0.319994	0.345261	0.434919	0.414489	0.523444	0.543983	0.520754	0.506842	0.502457	0.46365	0.677216	0.695892	0.645724	0.605243	0.613112	0.681417	0.654823	0.684439	0.670372	0.642917	0.630262	0.76993	0.618021	0.657325	0.607691	0.630009	0.656841	0.677224	0.681699	0.658926	0.722328	0.646503
R2_217	0.754636	0.688094	0.673373	0.686381	0.705776	0.695743	0.678984	0.650116	0.629876	0.630656	0.63255	0.650383	0.25649	0.270513	0.22499	0	0.13453	0.190581	0.273137	0.371154	0.355888	0.432307	0.449101	0.436117	0.451622	0.483272	0.437823	0.662132	0.68089	0.614664	0.581849	0.597031	0.64994	0.620432	0.632498	0.634637	0.593457	0.588387	0.761772	0.597837	0.636152	0.609061	0.631453	0.649622	0.664725	0.668837	0.647928	0.689552	0.609863
R2_231	0.744569	0.645639	0.638857	0.657674	0.668669	0.658268	0.652067	0.636666	0.633557	0.607815	0.61194	0.6208	0.309621	0.32883	0.294516	0.13453	0	0.155776	0.271874	0.37272	0.364855	0.412115	0.431424	0.465533	0.478114	0.477708	0.432239	0.651189	0.664896	0.603016	0.576583	0.58665	0.639912	0.604424	0.61969	0.615441	0.578129	0.574562	0.749315	0.592786	0.625881	0.598085	0.620977	0.636757	0.653544	0.653668	0.63109	0.671129	0.600849
R2_245	0.755061	0.66837	0.662561	0.676411	0.689647	0.679762	0.672369	0.674534	0.669715	0.644053	0.648075	0.662393	0.289319	0.34642	0.319994	0.190581	0.155776	0	0.218984	0.310085	0.312573	0.389319	0.423649	0.435872	0.44051	0.47392	0.442133	0.647387	0.667944	0.609282	0.591267	0.598967	0.646623	0.62236	0.634764	0.618064	0.591703	0.584834	0.764325	0.598338	0.624344	0.592877	0.626693	0.650241	0.650684	0.658495	0.637352	0.675027	0.605513
R2_258	0.729447	0.674191	0.663338	0.679865	0.696148	0.680243	0.649057	0.641229	0.638449	0.638616	0.642613	0.68303	0.289749	0.302239	0.345261	0.273137	0.271874	0.218984	0	0.214982	0.26369	0.36132	0.396965	0.391472	0.392976	0.436045	0.472073	0.640488	0.652622	0.587332	0.57338	0.55344	0.598892	0.591274	0.613021	0.589639	0.564418	0.570019	0.738433	0.577018	0.608547	0.543393	0.552594	0.574878	0.579831	0.585977	0.588483	0.656563	0.587296
R2_279	0.69926	0.688734	0.668728	0.66628	0.687278	0.677589	0.680743	0.673102	0.663887	0.671071	0.669093	0.696401	0.375629	0.399317	0.434919	0.371154	0.37272	0.310085	0.214982	0	0.185425	0.287311	0.323299	0.335228	0.342814	0.414794	0.473271	0.651138	0.657097	0.59463	0.579843	0.556666	0.57956	0.56501	0.602761	0.590096	0.547193	0.566168	0.726654	0.569025	0.605445	0.534348	0.548721	0.531736	0.548019	0.564542	0.56532	0.629357	0.575704
R2_294	0.718984	0.691031	0.677335	0.677672	0.691775	0.687538	0.697392	0.692496	0.668364	0.670929	0.680284	0.708124	0.388656	0.399878	0.414489	0.355888	0.364855	0.312573	0.26369	0.185425	0	0.267482	0.306842	0.32736	0.340145	0.397929	0.432132	0.660289	0.671767	0.600455	0.575647	0.571777	0.611819	0.584408	0.606837	0.606066	0.562842	0.58494	0.736857	0.59251	0.604224	0.563597	0.586509	0.596311	0.606719	0.609214	0.568156	0.602237	0.577714
R2_324	0.686149	0.675462	0.640116	0.639018	0.648694	0.636582	0.691579	0.68113	0.660916	0.656678	0.644854	0.661497	0.454668	0.516811	0.523444	0.432307	0.412115	0.389319	0.36132	0.287311	0.267482	0	0.098971	0.18548	0.243589	0.314661	0.413029	0.668632	0.678035	0.587529	0.55947	0.565108	0.555955	0.541381	0.54848	0.545536	0.50693	0.518608	0.745497	0.567086	0.590442	0.55532	0.583654	0.605365	0.603609	0.543358	0.520733	0.542127	0.541837
R2_339	0.697752	0.679287	0.635068	0.639472	0.647585	0.634363	0.687503	0.678153	0.659431	0.657094	0.640093	0.651836	0.476654	0.540768	0.543983	0.449101	0.431424	0.423649	0.396965	0.323299	0.306842	0.098971	0	0.17167	0.245723	0.327346	0.422202	0.687344	0.696105	0.608882	0.57312	0.580896	0.575085	0.553122	0.563619	0.573063	0.525978	0.528754	0.752868	0.580624	0.609292	0.576798	0.601286	0.625278	0.625939	0.570633	0.551138	0.56055	0.546298
R2_358	0.703656	0.691907	0.650287	0.650106	0.667569	0.656027	0.69033	0.679181	0.661055	0.660175	0.649859	0.681157	0.453123	0.503751	0.520754	0.436117	0.465533	0.435872	0.391472	0.335228	0.32736	0.18548	0.17167	0	0.16171	0.270632	0.387537	0.677468	0.681961	0.593925	0.564705	0.570348	0.570276	0.557117	0.589282	0.578857	0.525157	0.529919	0.756625	0.60326	0.625906	0.601801	0.60131	0.610716	0.618673	0.578322	0.555364	0.58605	0.554478
R2_385	0.730742	0.700466	0.660024	0.678615	0.666411	0.648458	0.68108	0.669705	0.654027	0.652128	0.650647	0.684547	0.455338	0.483973	0.506842	0.451622	0.478114	0.44051	0.392976	0.342814	0.340145	0.243589	0.245723	0.16171	0	0.166962	0.327858	0.676125	0.670958	0.596491	0.589084	0.574932	0.565224	0.556384	0.595336	0.577364	0.551558	0.559135	0.778785	0.619761	0.643135	0.606848	0.622481	0.631981	0.635589	0.601274	0.592417	0.621206	0.591165
R2_406	0.708928	0.663076	0.648967	0.663855	0.654695	0.636358	0.665335	0.653324	0.633044	0.619863	0.626437	0.66895	0.48478	0.488478	0.502457	0.483272	0.477708	0.47392	0.436045	0.414794	0.397929	0.314661	0.327346	0.270632	0.166962	0	0.222456	0.663075	0.665193	0.583591	0.584113	0.570154	0.565154	0.551545	0.587458	0.553529	0.546439	0.542718	0.750507	0.609053	0.621408	0.593152	0.606573	0.627798	0.62017	0.581007	0.57711	0.611769	0.570541
R2_426	0.72958	0.665283	0.663312	0.674924	0.661837	0.641518	0.63491	0.643093	0.632604	0.597194	0.613711	0.63705	0.458878	0.453331	0.46365	0.437823	0.432239	0.442133	0.472073	0.473271	0.432132	0.413029	0.422202	0.387537	0.327858	0.222456	0	0.699171	0.70085	0.626913	0.620378	0.615294	0.632347	0.603144	0.605345	0.587485	0.564939	0.586134	0.757124	0.645054	0.647359	0.63155	0.640537	0.662215	0.656878	0.636588	0.62866	0.649589	0.610603
R3_231	0.532204	0.692911	0.689251	0.68932	0.712922	0.717052	0.710416	0.716064	0.70781	0.713145	0.711324	0.745257	0.607493	0.667587	0.677216	0.662132	0.651189	0.647387	0.640488	0.651138	0.660289	0.668632	0.687344	0.677468	0.676125	0.663075	0.699171	0	0.180953	0.279977	0.370582	0.380865	0.479618	0.457725	0.48957	0.463716	0.47115	0.468759	0.48707	0.36893	0.154635	0.355308	0.381108	0.461659	0.47373	0.486602	0.466138	0.49173	0.492742
R3_245	0.555614	0.748309	0.739629	0.741979	0.762787	0.764772	0.759231	0.752609	0.744282	0.74308	0.747678	0.7865	0.63017	0.680944	0.695892	0.68089	0.664896	0.667944	0.652622	0.657097	0.671767	0.678035	0.696105	0.681961	0.670958	0.665193	0.70085	0.180953	0	0.228789	0.330717	0.348177	0.43172	0.410221	0.435807	0.429069	0.450987	0.441682	0.514214	0.376009	0.237323	0.344391	0.388622	0.460866	0.459566	0.457196	0.440567	0.493818	0.459588
R3_258	0.513433	0.719284	0.695443	0.68135	0.718622	0.715171	0.729027	0.716929	0.699273	0.693098	0.702665	0.741496	0.567361	0.621594	0.645724	0.614664	0.603016	0.609282	0.587332	0.59463	0.600455	0.587529	0.608882	0.593925	0.596491	0.583591	0.626913	0.279977	0.228789	0	0.254782	0.283995	0.33713	0.337325	0.388971	0.355868	0.377401	0.347675	0.512931	0.333229	0.255858	0.292195	0.331317	0.410141	0.384158	0.381165	0.372048	0.418399	0.413906
R3_279	0.55254	0.735572	0.691572	0.685603	0.718672	0.709117	0.722491	0.709404	0.703613	0.702746	0.687696	0.726396	0.54992	0.588345	0.605243	0.581849	0.576583	0.591267	0.57338	0.579843	0.575647	0.55947	0.57312	0.564705	0.589084	0.584113	0.620378	0.370582	0.330717	0.254782	0	0.172705	0.335829	0.327935	0.371935	0.374234	0.350497	0.33451	0.572948	0.383237	0.344639	0.337961	0.340516	0.370367	0.390592	0.401077	0.371617	0.441056	0.398164
R3_294	0.525444	0.699293	0.669805	0.659369	0.693105	0.684087	0.688071	0.680968	0.668663	0.661024	0.659098	0.701392	0.564528	0.588734	0.613112	0.597031	0.58665	0.598967	0.55344	0.556666	0.571777	0.565108	0.580896	0.570348	0.574932	0.570154	0.615294	0.380865	0.348177	0.283995	0.172705	0	0.269961	0.287552	0.348013	0.332671	0.318575	0.325972	0.554677	0.3635	0.346319	0.325132	0.328898	0.338976	0.358093	0.349266	0.34077	0.403172	0.366166
R3_324	0.553437	0.713296	0.668347	0.641321	0.686216	0.658754	0.661729	0.660281	0.639407	0.630364	0.633076	0.675912	0.638998	0.663661	0.681417	0.64994	0.639912	0.646623	0.598892	0.57956	0.611819	0.555955	0.575085	0.570276	0.565224	0.565154	0.632347	0.479618	0.43172	0.33713	0.335829	0.269961	0	0.161087	0.339884	0.337016	0.337726	0.335444	0.606825	0.445666	0.453589	0.438191	0.436699	0.423239	0.391654	0.261872	0.298282	0.386203	0.356285
R3_339	0.575551	0.716327	0.683956	0.670178	0.690028	0.68504	0.691009	0.678775	0.667111	0.660482	0.650567	0.690186	0.615158	0.638503	0.654823	0.620432	0.604424	0.62236	0.591274	0.56501	0.584408	0.541381	0.553122	0.557117	0.556384	0.551545	0.603144	0.457725	0.410221	0.337325	0.327935	0.287552	0.161087	0	0.277385	0.269741	0.282541	0.293823	0.597964	0.410386	0.413567	0.404684	0.415221	0.418418	0.390714	0.27849	0.288992	0.359154	0.31199
R3_358	0.580477	0.754885	0.739866	0.726993	0.754588	0.737773	0.744251	0.732593	0.722418	0.714196	0.711983	0.74156	0.625312	0.662366	0.684439	0.632498	0.61969	0.634764	0.613021	0.602761	0.606837	0.54848	0.563619	0.589282	0.595336	0.587458	0.605345	0.48957	0.435807	0.388971	0.371935	0.348013	0.339884	0.277385	0	0.263064	0.30982	0.349383	0.59739	0.441958	0.447204	0.409513	0.42772	0.4514	0.408193	0.332895	0.361996	0.33066	0.379456
R3_385	0.560289	0.726287	0.713829	0.694315	0.718456	0.697891	0.719433	0.707206	0.696132	0.681827	0.671007	0.703849	0.609182	0.647255	0.670372	0.634637	0.615441	0.618064	0.589639	0.590096	0.606066	0.545536	0.573063	0.578857	0.577364	0.553529	0.587485	0.463716	0.429069	0.355868	0.374234	0.332671	0.337016	0.269741	0.263064	0	0.252896	0.276662	0.57893	0.368158	0.398701	0.35595	0.376349	0.409165	0.347824	0.300157	0.29618	0.331548	0.349533
R3_406	0.526833	0.708391	0.686797	0.65614	0.67673	0.671433	0.716281	0.70405	0.690115	0.678967	0.654084	0.684916	0.582355	0.612611	0.642917	0.593457	0.578129	0.591703	0.564418	0.547193	0.562842	0.50693	0.525978	0.525157	0.551558	0.546439	0.564939	0.47115	0.450987	0.377401	0.350497	0.318575	0.337726	0.282541	0.30982	0.252896	0	0.202569	0.552723	0.39789	0.399251	0.381122	0.403663	0.411165	0.397319	0.348587	0.326439	0.369195	0.314002
R3_426	0.548768	0.714119	0.675061	0.649604	0.664448	0.663629	0.7009	0.690864	0.678724	0.67796	0.64027	0.669094	0.579455	0.607004	0.630262	0.588387	0.574562	0.584834	0.570019	0.566168	0.58494	0.518608	0.528754	0.529919	0.559135	0.542718	0.586134	0.468759	0.441682	0.347675	0.33451	0.325972	0.335444	0.293823	0.349383	0.276662	0.202569	0	0.576638	0.422043	0.417404	0.421242	0.413716	0.435935	0.389339	0.352849	0.318012	0.38054	0.305215
Inoculum2	0.26435	0.737934	0.727644	0.70462	0.721215	0.725799	0.754909	0.753635	0.760391	0.761858	0.740619	0.762036	0.740837	0.749915	0.76993	0.761772	0.749315	0.764325	0.738433	0.726654	0.736857	0.745497	0.752868	0.756625	0.778785	0.750507	0.757124	0.48707	0.514214	0.512931	0.572948	0.554677	0.606825	0.597964	0.59739	0.57893	0.552723	0.576638	0	0.436439	0.452008	0.480406	0.491646	0.559152	0.560287	0.570557	0.571464	0.571387	0.573767
R4_120	0.482141	0.717168	0.707641	0.694769	0.720023	0.714376	0.732914	0.725297	0.712625	0.707171	0.697558	0.718343	0.564314	0.594885	0.618021	0.597837	0.592786	0.598338	0.577018	0.569025	0.59251	0.567086	0.580624	0.60326	0.619761	0.609053	0.645054	0.36893	0.376009	0.333229	0.383237	0.3635	0.445666	0.410386	0.441958	0.368158	0.39789	0.422043	0.436439	0	0.269116	0.191735	0.253946	0.367619	0.388637	0.399072	0.398287	0.442886	0.391156
R4_134	0.468874	0.678344	0.663811	0.659265	0.68298	0.682314	0.70397	0.700477	0.686254	0.681471	0.672553	0.696225	0.584622	0.643803	0.657325	0.636152	0.625881	0.624344	0.608547	0.605445	0.604224	0.590442	0.609292	0.625906	0.643135	0.621408	0.647359	0.154635	0.237323	0.255858	0.344639	0.346319	0.453589	0.413567	0.447204	0.398701	0.399251	0.417404	0.452008	0.269116	0	0.268751	0.302574	0.396172	0.410623	0.412155	0.387622	0.412447	0.436519
R4_148	0.514323	0.726211	0.719243	0.70209	0.73309	0.724785	0.741304	0.733052	0.719536	0.715988	0.713136	0.733015	0.539697	0.579998	0.607691	0.609061	0.598085	0.592877	0.543393	0.534348	0.563597	0.55532	0.576798	0.601801	0.606848	0.593152	0.63155	0.355308	0.344391	0.292195	0.337961	0.325132	0.438191	0.404684	0.409513	0.35595	0.381122	0.421242	0.480406	0.191735	0.268751	0	0.195708	0.313384	0.338432	0.380658	0.38006	0.430896	0.404757
R4_161	0.508879	0.711073	0.696916	0.674538	0.70261	0.691286	0.728407	0.727251	0.710007	0.703955	0.697692	0.729126	0.559456	0.588088	0.630009	0.631453	0.620977	0.626693	0.552594	0.548721	0.586509	0.583654	0.601286	0.60131	0.622481	0.606573	0.640537	0.381108	0.388622	0.331317	0.340516	0.328898	0.436699	0.415221	0.42772	0.376349	0.403663	0.413716	0.491646	0.253946	0.302574	0.195708	0	0.237407	0.276153	0.346184	0.367288	0.421936	0.398181
R4_182	0.544528	0.725776	0.702202	0.699492	0.715681	0.706964	0.736281	0.737006	0.732751	0.735641	0.720591	0.752554	0.586781	0.617375	0.656841	0.649622	0.636757	0.650241	0.574878	0.531736	0.596311	0.605365	0.625278	0.610716	0.631981	0.627798	0.662215	0.461659	0.460866	0.410141	0.370367	0.338976	0.423239	0.418418	0.4514	0.409165	0.411165	0.435935	0.559152	0.367619	0.396172	0.313384	0.237407	0	0.246267	0.341552	0.366953	0.433233	0.41372
R4_197	0.560739	0.715217	0.692226	0.682809	0.70255	0.696919	0.736103	0.735684	0.728228	0.721579	0.714295	0.745588	0.597306	0.639503	0.677224	0.664725	0.653544	0.650684	0.579831	0.548019	0.606719	0.603609	0.625939	0.618673	0.635589	0.62017	0.656878	0.47373	0.459566	0.384158	0.390592	0.358093	0.391654	0.390714	0.408193	0.347824	0.397319	0.389339	0.560287	0.388637	0.410623	0.338432	0.276153	0.246267	0	0.259307	0.312114	0.371933	0.359902
R4_227	0.542228	0.718227	0.696101	0.675228	0.70206	0.681534	0.708759	0.7095	0.69574	0.68702	0.672936	0.696951	0.616083	0.649969	0.681699	0.668837	0.653668	0.658495	0.585977	0.564542	0.609214	0.543358	0.570633	0.578322	0.601274	0.581007	0.636588	0.486602	0.457196	0.381165	0.401077	0.349266	0.261872	0.27849	0.332895	0.300157	0.348587	0.352849	0.570557	0.399072	0.412155	0.380658	0.346184	0.341552	0.259307	0	0.199035	0.275516	0.307799
R4_242	0.552437	0.714558	0.694827	0.666934	0.691281	0.678878	0.716863	0.713968	0.701488	0.694417	0.673025	0.702002	0.612045	0.647567	0.658926	0.647928	0.63109	0.637352	0.588483	0.56532	0.568156	0.520733	0.551138	0.555364	0.592417	0.57711	0.62866	0.466138	0.440567	0.372048	0.371617	0.34077	0.298282	0.288992	0.361996	0.29618	0.326439	0.318012	0.571464	0.398287	0.387622	0.38006	0.367288	0.366953	0.312114	0.199035	0	0.245205	0.293991
R4_261	0.556849	0.72452	0.703049	0.667047	0.69209	0.681535	0.721179	0.725414	0.711125	0.698307	0.679812	0.696749	0.67613	0.717641	0.722328	0.689552	0.671129	0.675027	0.656563	0.629357	0.602237	0.542127	0.56055	0.58605	0.621206	0.611769	0.649589	0.49173	0.493818	0.418399	0.441056	0.403172	0.386203	0.359154	0.33066	0.331548	0.369195	0.38054	0.571387	0.442886	0.412447	0.430896	0.421936	0.433233	0.371933	0.275516	0.245205	0	0.323596
R4_288	0.585005	0.695639	0.665692	0.628518	0.672013	0.672387	0.728779	0.733961	0.721727	0.710588	0.691595	0.720767	0.580527	0.623449	0.646503	0.609863	0.600849	0.605513	0.587296	0.575704	0.577714	0.541837	0.546298	0.554478	0.591165	0.570541	0.610603	0.492742	0.459588	0.413906	0.398164	0.366166	0.356285	0.31199	0.379456	0.349533	0.314002	0.305215	0.573767	0.391156	0.436519	0.404757	0.398181	0.41372	0.359902	0.307799	0.293991	0.323596	0
R4_309	0.551928	0.693851	0.671307	0.653976	0.679086	0.669955	0.696729	0.703164	0.684585	0.674169	0.666452	0.702242	0.593192	0.630664	0.647312	0.61663	0.597228	0.606354	0.574786	0.564429	0.588363	0.544259	0.553563	0.553838	0.57366	0.557033	0.609312	0.462334	0.47634	0.40241	0.392784	0.354593	0.377734	0.35803	0.415407	0.362672	0.355583	0.350357	0.562544	0.366006	0.404356	0.374793	0.33928	0.341989	0.376464	0.306388	0.293998	0.350843	0.28498
R4_329	0.524676	0.690335	0.673745	0.667589	0.694328	0.672201	0.686967	0.693572	0.673617	0.669927	0.669734	0.708809	0.576914	0.614523	0.638529	0.618285	0.601528	0.607882	0.557644	0.537682	0.571211	0.557817	0.574274	0.568539	0.572857	0.563044	0.625019	0.435927	0.441113	0.382247	0.374907	0.315122	0.37486	0.393061	0.431671	0.36255	0.372084	0.397022	0.548367	0.361966	0.38137	0.334263	0.33546	0.345306	0.355539	0.318558	0.330011	0.382134	0.340661
[truncated: 2 more columns]

## Sheet: Bray_dist_stable_Eawag_settling
	R1_231	R1_245	R1_258	R1_279	R1_294	R1_324	R1_339	R1_358	R1_385	R1_406	R1_426	R2_178	R2_190	R2_204	R2_217	R2_231	R2_245	R2_258	R2_279	R2_294	R2_324	R2_339	R2_358	R2_385	R2_406	R2_426	R3_231	R3_245	R3_258	R3_279	R3_294	R3_324	R3_339	R3_358	R3_385	R3_406	R3_426	R4_120	R4_134	R4_148	R4_161	R4_182	R4_197	R4_227	R4_242	R4_261	R4_288	R4_309	R4_329
R1_231	0	0.0623254	0.107281	0.0467048	0.0628651	0.115885	0.145408	0.20058	0.208108	0.131222	0.060981	0.325308	0.29875	0.326208	0.310999	0.225568	0.25944	0.311062	0.280265	0.367364	0.30818	0.328462	0.353953	0.341764	0.333764	0.296289	0.389119	0.495561	0.44403	0.430079	0.443355	0.447061	0.469736	0.475404	0.486649	0.394889	0.365073	0.353876	0.323208	0.358095	0.376588	0.29449	0.357155	0.361412	0.376227	0.381535	0.309528	0.35285	0.357252
R1_245	0.0623254	0	0.0534964	0.0640207	0.0850972	0.139021	0.16896	0.21784	0.224814	0.147456	0.0782323	0.31478	0.287652	0.31528	0.300044	0.220772	0.252383	0.300353	0.309688	0.357629	0.29745	0.317896	0.344009	0.343441	0.335266	0.297251	0.406222	0.513727	0.461758	0.448208	0.461645	0.465371	0.488478	0.495474	0.506702	0.413859	0.384304	0.355718	0.324547	0.37461	0.394813	0.313301	0.375892	0.363341	0.378408	0.383804	0.298454	0.342653	0.347509
R1_258	0.107281	0.0534964	0	0.10553	0.111691	0.167977	0.206574	0.273343	0.278228	0.202193	0.123313	0.356242	0.329162	0.358416	0.342004	0.277715	0.306582	0.356221	0.353774	0.399373	0.338311	0.359776	0.385489	0.385293	0.37576	0.339784	0.447424	0.550422	0.498276	0.485781	0.499357	0.503069	0.526739	0.53642	0.547434	0.4538	0.425334	0.397	0.372851	0.428426	0.433452	0.367923	0.415984	0.404003	0.419647	0.425189	0.340752	0.385475	0.397993
R1_279	0.0467048	0.0640207	0.10553	0	0.0568508	0.100365	0.130292	0.169687	0.178495	0.113046	0.0362223	0.305615	0.278524	0.305752	0.290797	0.210286	0.252832	0.29131	0.246691	0.348332	0.288444	0.308636	0.334791	0.334143	0.326276	0.287886	0.398109	0.505319	0.453458	0.439691	0.453079	0.456803	0.479752	0.501895	0.497398	0.404868	0.375119	0.346524	0.315573	0.351137	0.386137	0.286629	0.366926	0.354269	0.369187	0.374542	0.289137	0.333226	0.33841
R1_294	0.0628651	0.0850972	0.111691	0.0568508	0	0.0561759	0.0951028	0.16618	0.17529	0.0984704	0.0581167	0.323599	0.296206	0.324459	0.308818	0.220686	0.2556	0.308933	0.261668	0.366934	0.305969	0.326835	0.353122	0.35263	0.344079	0.306116	0.414655	0.523171	0.470755	0.457354	0.470935	0.474687	0.498121	0.512867	0.517122	0.423277	0.393703	0.364901	0.333259	0.368703	0.403759	0.303597	0.385	0.372459	0.387799	0.393279	0.307282	0.351965	0.356531
R1_324	0.115885	0.139021	0.167977	0.100365	0.0561759	0	0.0391302	0.11243	0.136637	0.0785782	0.110804	0.286433	0.258603	0.285805	0.270992	0.182404	0.217124	0.271962	0.213158	0.330485	0.269092	0.289342	0.316355	0.315527	0.308062	0.267734	0.383457	0.492608	0.439764	0.425312	0.438932	0.442741	0.465968	0.507591	0.483123	0.388789	0.357885	0.328472	0.297083	0.334041	0.370153	0.267821	0.349887	0.336678	0.351719	0.357145	0.269128	0.314319	0.320317
R1_339	0.145408	0.16896	0.206574	0.130292	0.0951028	0.0391302	0	0.0793218	0.123614	0.0977781	0.14016	0.255039	0.226937	0.253163	0.239097	0.15043	0.184868	0.245816	0.184351	0.316412	0.238	0.257663	0.285198	0.28409	0.277566	0.235383	0.356814	0.466208	0.413142	0.397833	0.411448	0.415292	0.438276	0.493865	0.453797	0.359333	0.327396	0.297561	0.266487	0.304606	0.341504	0.241833	0.320021	0.306289	0.321029	0.326391	0.236964	0.282428	0.289614
R1_358	0.20058	0.21784	0.273343	0.169687	0.16618	0.11243	0.0793218	0	0.108895	0.107232	0.14524	0.195031	0.160473	0.210741	0.18271	0.123003	0.164089	0.162381	0.10774	0.264766	0.153684	0.171263	0.19939	0.197571	0.193709	0.191271	0.292132	0.388819	0.336351	0.319026	0.332299	0.336153	0.357908	0.439377	0.368474	0.276077	0.242202	0.212059	0.182673	0.222838	0.260892	0.161125	0.236693	0.221934	0.235468	0.240513	0.172599	0.194762	0.204881
R1_385	0.208108	0.224814	0.278228	0.178495	0.17529	0.136637	0.123614	0.108895	0	0.0823558	0.154838	0.26709	0.263791	0.314699	0.285719	0.229622	0.269544	0.22962	0.157524	0.26064	0.228792	0.268531	0.262849	0.27595	0.240626	0.295344	0.299911	0.40369	0.353095	0.336871	0.349685	0.353384	0.374521	0.395979	0.385601	0.296702	0.299946	0.260774	0.221915	0.245458	0.281554	0.183171	0.259084	0.24526	0.26324	0.26943	0.273725	0.267195	0.229101
R1_406	0.131222	0.147456	0.202193	0.113046	0.0984704	0.0785782	0.0977781	0.107232	0.0823558	0	0.0758853	0.277251	0.25543	0.307846	0.277623	0.218707	0.260521	0.263332	0.184978	0.319516	0.260583	0.279979	0.306232	0.305344	0.298421	0.287599	0.372843	0.479059	0.427573	0.413156	0.426381	0.430095	0.452541	0.460289	0.468403	0.376921	0.346615	0.318024	0.287774	0.323901	0.359168	0.2596	0.339095	0.326134	0.340579	0.345804	0.272286	0.304036	0.310206
R1_426	0.060981	0.0782323	0.123313	0.0362223	0.0581167	0.110804	0.14016	0.14524	0.154838	0.0758853	0	0.291293	0.26826	0.320527	0.290027	0.23124	0.273132	0.277298	0.227844	0.333441	0.274514	0.294142	0.320138	0.319372	0.31205	0.300185	0.384724	0.490732	0.439391	0.425359	0.438573	0.442268	0.464796	0.47302	0.481344	0.390014	0.360186	0.33181	0.301458	0.337042	0.371932	0.273129	0.352406	0.339685	0.354244	0.359491	0.285305	0.318261	0.323911
R2_178	0.325308	0.31478	0.356242	0.305615	0.323599	0.286433	0.255039	0.195031	0.26709	0.277251	0.291293	0	0.16423	0.178431	0.167735	0.200696	0.223264	0.217748	0.237022	0.081001	0.102054	0.145372	0.126825	0.142297	0.0890943	0.105543	0.252406	0.327741	0.270341	0.310728	0.274993	0.311399	0.25258	0.262402	0.272825	0.223151	0.159556	0.19793	0.164779	0.242537	0.27665	0.265077	0.242501	0.236256	0.183452	0.17732	0.168881	0.216264	0.223855
R2_190	0.29875	0.287652	0.329162	0.278524	0.296206	0.258603	0.226937	0.160473	0.263791	0.25543	0.26826	0.16423	0	0.0510174	0.021472	0.0780973	0.0606553	0.0800012	0.147764	0.231381	0.0978036	0.0434658	0.0807384	0.0768201	0.130852	0.141995	0.302383	0.359791	0.308725	0.223996	0.232942	0.221638	0.30366	0.415193	0.300428	0.146863	0.159104	0.08599	0.100771	0.186892	0.181271	0.171196	0.151832	0.127018	0.162929	0.184532	0.0412069	0.0874894	0.166266
R2_204	0.326208	0.31528	0.358416	0.305752	0.324459	0.285805	0.253163	0.210741	0.314699	0.307846	0.320527	0.178431	0.0510174	0	0.0343685	0.0998941	0.0735397	0.107991	0.179306	0.226601	0.122629	0.0463055	0.085191	0.0672692	0.155923	0.109094	0.316427	0.359454	0.30608	0.218435	0.22574	0.212966	0.297091	0.410864	0.293411	0.136027	0.148156	0.0958	0.112638	0.199684	0.202282	0.195061	0.164261	0.149405	0.166245	0.179699	0.0422672	0.110358	0.179104
R2_217	0.310999	0.300044	0.342004	0.290797	0.308818	0.270992	0.239097	0.18271	0.285719	0.277623	0.290027	0.167735	0.021472	0.0343685	0	0.0892298	0.0593798	0.0889735	0.169688	0.235211	0.112775	0.0466937	0.0827152	0.0798442	0.133053	0.135096	0.318388	0.363553	0.31231	0.220328	0.236287	0.216157	0.307351	0.419682	0.304307	0.144815	0.162454	0.0989871	0.118212	0.20405	0.199791	0.19255	0.162384	0.14778	0.171434	0.188045	0.0433627	0.109444	0.184063
R2_231	0.225568	0.220772	0.277715	0.210286	0.220686	0.182404	0.15043	0.123003	0.229622	0.218707	0.23124	0.200696	0.0780973	0.0998941	0.0892298	0	0.0548191	0.117923	0.138446	0.277151	0.126781	0.108838	0.138838	0.136433	0.174907	0.138849	0.307681	0.379298	0.327731	0.268665	0.282282	0.286303	0.339882	0.454719	0.336676	0.220966	0.194137	0.15236	0.130287	0.195757	0.206822	0.13792	0.179682	0.16351	0.194489	0.208922	0.0858561	0.13268	0.168221
R2_245	0.25944	0.252383	0.306582	0.252832	0.2556	0.217124	0.184868	0.164089	0.269544	0.260521	0.273132	0.223264	0.0606553	0.0735397	0.0593798	0.0548191	0	0.0735769	0.151051	0.294858	0.154899	0.100231	0.141826	0.135162	0.191828	0.177737	0.348324	0.411959	0.360693	0.246809	0.286018	0.264581	0.357425	0.474855	0.357149	0.201238	0.215844	0.14348	0.147798	0.225785	0.231773	0.174892	0.207323	0.177861	0.220167	0.242328	0.0920271	0.128121	0.213036
R2_258	0.311062	0.300353	0.356221	0.29131	0.308933	0.271962	0.245816	0.162381	0.22962	0.263332	0.277298	0.217748	0.0800012	0.107991	0.0889735	0.117923	0.0735769	0	0.100485	0.243233	0.121899	0.0827035	0.0980573	0.0989648	0.158382	0.205233	0.30543	0.367971	0.317716	0.190719	0.243277	0.22351	0.31304	0.4235	0.310365	0.154478	0.171779	0.10004	0.105798	0.184305	0.189755	0.124362	0.164384	0.135221	0.175633	0.196912	0.0993291	0.0922537	0.168585
R2_279	0.280265	0.309688	0.353774	0.246691	0.261668	0.213158	0.184351	0.10774	0.157524	0.184978	0.227844	0.237022	0.147764	0.179306	0.169688	0.138446	0.151051	0.100485	0	0.264823	0.13953	0.135693	0.14473	0.147288	0.18284	0.223333	0.319234	0.381501	0.331423	0.268248	0.278495	0.282406	0.32723	0.438636	0.325324	0.218817	0.187477	0.152361	0.123645	0.185071	0.222934	0.132754	0.198328	0.176398	0.191443	0.212751	0.150759	0.151327	0.184457
R2_294	0.367364	0.357629	0.399373	0.348332	0.366934	0.330485	0.316412	0.264766	0.26064	0.319516	0.333441	0.081001	0.231381	0.226601	0.235211	0.277151	0.294858	0.243233	0.264823	0	0.145309	0.191887	0.152012	0.166493	0.113429	0.155917	0.245365	0.32023	0.263201	0.307158	0.264041	0.300745	0.247125	0.195535	0.26877	0.212499	0.167526	0.18529	0.160844	0.234841	0.268874	0.256923	0.234714	0.228387	0.176031	0.169948	0.218327	0.231295	0.216014
R2_324	0.30818	0.29745	0.338311	0.288444	0.305969	0.269092	0.238	0.153684	0.228792	0.260583	0.274514	0.102054	0.0978036	0.122629	0.112775	0.126781	0.154899	0.121899	0.13953	0.145309	0	0.0748723	0.0534441	0.0725347	0.0576192	0.0870265	0.218198	0.274246	0.222754	0.2459	0.2084	0.242327	0.222189	0.325674	0.224018	0.154805	0.0917597	0.103871	0.069846	0.147704	0.182221	0.164781	0.149123	0.136264	0.0913819	0.0941684	0.0955416	0.120254	0.122775
R2_339	0.328462	0.317896	0.359776	0.308636	0.326835	0.289342	0.257663	0.171263	0.268531	0.279979	0.294142	0.145372	0.0434658	0.0463055	0.0466937	0.108838	0.100231	0.0827035	0.135693	0.191887	0.0748723	0	0.0483071	0.0354347	0.110369	0.122284	0.27734	0.323354	0.271901	0.207874	0.196377	0.200773	0.265537	0.37427	0.26022	0.118466	0.117187	0.0630459	0.0724947	0.163734	0.168604	0.159429	0.130146	0.115068	0.125431	0.142177	0.0339898	0.0817602	0.141495
R2_358	0.353953	0.344009	0.385489	0.334791	0.353122	0.316355	0.285198	0.19939	0.262849	0.306232	0.320138	0.126825	0.0807384	0.085191	0.0827152	0.138838	0.141826	0.0980573	0.14473	0.152012	0.0534441	0.0483071	0	0.0332633	0.0752491	0.121424	0.252014	0.294734	0.242544	0.208224	0.167346	0.205074	0.229613	0.334169	0.22245	0.104211	0.0803614	0.0758338	0.0663936	0.165211	0.169953	0.161031	0.132241	0.121755	0.0991425	0.111893	0.0817539	0.106384	0.143444
R2_385	0.341764	0.343441	0.385293	0.334143	0.35263	0.315527	0.28409	0.197571	0.27595	0.305344	0.319372	0.142297	0.0768201	0.0672692	0.0798442	0.136433	0.135162	0.0989648	0.147288	0.166493	0.0725347	0.0354347	0.0332633	0	0.0888829	0.105599	0.252497	0.295515	0.242954	0.197649	0.164521	0.190643	0.234128	0.339813	0.227153	0.0961812	0.0837889	0.0580053	0.0549701	0.1528	0.157948	0.148191	0.119409	0.104616	0.0984047	0.111262	0.0597778	0.089721	0.141512
R2_406	0.333764	0.335266	0.37576	0.326276	0.344079	0.308062	0.277566	0.193709	0.240626	0.298421	0.31205	0.0890943	0.130852	0.155923	0.133053	0.174907	0.191828	0.158382	0.18284	0.113429	0.0576192	0.110369	0.0752491	0.0888829	0	0.0866785	0.21389	0.25839	0.204565	0.243847	0.20157	0.236868	0.185579	0.280872	0.20264	0.144251	0.106963	0.11715	0.0793053	0.162025	0.197542	0.18143	0.161042	0.153525	0.101632	0.0975269	0.144181	0.171395	0.151427
R2_426	0.296289	0.297251	0.339784	0.287886	0.306116	0.267734	0.235383	0.191271	0.295344	0.287599	0.300185	0.105543	0.141995	0.109094	0.135096	0.138849	0.177737	0.205233	0.223333	0.155917	0.0870265	0.122284	0.121424	0.105599	0.0866785	0	0.236964	0.288533	0.229053	0.288177	0.249364	0.284349	0.238547	0.331061	0.248509	0.197005	0.128769	0.16221	0.131042	0.206506	0.232064	0.217228	0.194922	0.191358	0.143843	0.12986	0.10865	0.186193	0.185777
R3_231	0.389119	0.406222	0.447424	0.398109	0.414655	0.383457	0.356814	0.292132	0.299911	0.372843	0.384724	0.252406	0.302383	0.316427	0.318388	0.307681	0.348324	0.30543	0.319234	0.245365	0.218198	0.27734	0.252014	0.252497	0.21389	0.236964	0	0.0980681	0.0492405	0.139504	0.0920201	0.112766	0.0821622	0.21923	0.168181	0.186944	0.17989	0.226165	0.209886	0.158107	0.137174	0.21567	0.17841	0.202423	0.180703	0.174362	0.287044	0.264255	0.183379
R3_245	0.495561	0.513727	0.550422	0.505319	0.523171	0.492608	0.466208	0.388819	0.40369	0.479059	0.490732	0.327741	0.359791	0.359454	0.363553	0.379298	0.411959	0.367971	0.381501	0.32023	0.274246	0.323354	0.294734	0.295515	0.25839	0.288533	0.0980681	0	0.0528155	0.179849	0.12488	0.139131	0.087666	0.209617	0.111425	0.228817	0.220994	0.280058	0.273344	0.206701	0.181284	0.283739	0.216725	0.245252	0.213956	0.196634	0.335822	0.302327	0.226748
R3_258	0.44403	0.461758	0.498276	0.453458	0.470755	0.439764	0.413142	0.336351	0.353095	0.427573	0.439391	0.270341	0.308725	0.30608	0.31231	0.327731	0.360693	0.317716	0.331423	0.263201	0.222754	0.271901	0.242544	0.242954	0.204565	0.229053	0.0492405	0.0528155	0	0.131777	0.0761686	0.0914383	0.0521752	0.206536	0.127459	0.178408	0.16889	0.229193	0.222644	0.156839	0.132349	0.233613	0.166489	0.194635	0.164832	0.151452	0.283819	0.25656	0.1867
R3_279	0.430079	0.448208	0.485781	0.439691	0.457354	0.425312	0.397833	0.319026	0.336871	0.413156	0.425359	0.310728	0.223996	0.218435	0.220328	0.268665	0.246809	0.190719	0.268248	0.307158	0.2459	0.207874	0.208224	0.197649	0.243847	0.288177	0.139504	0.179849	0.131777	0	0.0620473	0.045077	0.116284	0.296397	0.204908	0.106065	0.168029	0.160337	0.194855	0.188936	0.102101	0.181341	0.13716	0.151648	0.184946	0.197404	0.21375	0.181269	0.200582
R3_294	0.443355	0.461645	0.499357	0.453079	0.470935	0.438932	0.411448	0.332299	0.349685	0.426381	0.438573	0.274993	0.232942	0.22574	0.236287	0.282282	0.286018	0.243277	0.278495	0.264041	0.2084	0.196377	0.167346	0.164521	0.20157	0.249364	0.0920201	0.12488	0.0761686	0.0620473	0	0.0373868	0.0668844	0.245129	0.147775	0.100248	0.127815	0.152995	0.165616	0.150473	0.0848572	0.185806	0.115199	0.13941	0.132983	0.142186	0.219461	0.195401	0.168295
R3_324	0.447061	0.465371	0.503069	0.456803	0.474687	0.442741	0.415292	0.336153	0.353384	0.430095	0.442268	0.311399	0.221638	0.212966	0.216157	0.286303	0.264581	0.22351	0.282406	0.300745	0.242327	0.200773	0.205074	0.190643	0.236868	0.284349	0.112766	0.139131	0.0914383	0.045077	0.0373868	0	0.0808919	0.259633	0.165536	0.107017	0.163339	0.151502	0.187999	0.145229	0.0803791	0.189765	0.114097	0.132403	0.15942	0.168622	0.213528	0.176337	0.167909
R3_339	0.469736	0.488478	0.526739	0.479752	0.498121	0.465968	0.438276	0.357908	0.374521	0.452541	0.464796	0.25258	0.30366	0.297091	0.307351	0.339882	0.357425	0.31304	0.32723	0.247125	0.222189	0.265537	0.229613	0.234128	0.185579	0.238547	0.0821622	0.087666	0.0521752	0.116284	0.0668844	0.0808919	0	0.176278	0.109631	0.160655	0.156329	0.221495	0.214759	0.170134	0.136866	0.241858	0.172329	0.197473	0.158187	0.146384	0.288206	0.250535	0.18167
R3_358	0.475404	0.495474	0.53642	0.501895	0.512867	0.507591	0.493865	0.439377	0.395979	0.460289	0.47302	0.262402	0.415193	0.410864	0.419682	0.454719	0.474855	0.4235	0.438636	0.195535	0.325674	0.37427	0.334169	0.339813	0.280872	0.331061	0.21923	0.209617	0.206536	0.296397	0.245129	0.259633	0.176278	0	0.142435	0.256413	0.25297	0.324672	0.316937	0.267276	0.237833	0.343838	0.268274	0.296604	0.255576	0.243157	0.399158	0.357675	0.280898
R3_385	0.486649	0.506702	0.547434	0.497398	0.517122	0.483123	0.453797	0.368474	0.385601	0.468403	0.481344	0.272825	0.300428	0.293411	0.304307	0.336676	0.357149	0.310365	0.325324	0.26877	0.224018	0.26022	0.22245	0.227153	0.20264	0.248509	0.168181	0.111425	0.127459	0.204908	0.147775	0.165536	0.109631	0.142435	0	0.150966	0.143635	0.213956	0.206903	0.149206	0.143157	0.233669	0.160681	0.186953	0.145509	0.137683	0.282131	0.242459	0.171121
R3_406	0.394889	0.413859	0.4538	0.404868	0.423277	0.388789	0.359333	0.276077	0.296702	0.376921	0.390014	0.223151	0.146863	0.136027	0.144815	0.220966	0.201238	0.154478	0.218817	0.212499	0.154805	0.118466	0.104211	0.0961812	0.144251	0.197005	0.186944	0.228817	0.178408	0.106065	0.100248	0.107017	0.160655	0.256413	0.150966	0	0.0772584	0.0795655	0.0988493	0.132821	0.0893747	0.144648	0.0791372	0.100793	0.105825	0.119076	0.142746	0.12852	0.136071
R3_426	0.365073	0.384304	0.425334	0.375119	0.393703	0.357885	0.327396	0.242202	0.299946	0.346615	0.360186	0.159556	0.159104	0.148156	0.162454	0.194137	0.215844	0.171779	0.187477	0.167526	0.0917597	0.117187	0.0803614	0.0837889	0.106963	0.128769	0.17989	0.220994	0.16889	0.168029	0.127815	0.163339	0.156329	0.25297	0.143635	0.0772584	0	0.0914818	0.0869231	0.148409	0.122426	0.155389	0.109302	0.127674	0.0830154	0.0857129	0.137259	0.124477	0.137311
R4_120	0.353876	0.355718	0.397	0.346524	0.364901	0.328472	0.297561	0.212059	0.260774	0.318024	0.33181	0.19793	0.08599	0.0958	0.0989871	0.15236	0.14348	0.10004	0.152361	0.18529	0.103871	0.0630459	0.0758338	0.0580053	0.11715	0.16221	0.226165	0.280058	0.229193	0.160337	0.152995	0.151502	0.221495	0.324672	0.213956	0.0795655	0.0914818	0	0.0545972	0.106017	0.109375	0.0967605	0.0726232	0.053649	0.0754343	0.096273	0.0770079	0.0549859	0.0936146
R4_134	0.323208	0.324547	0.372851	0.315573	0.333259	0.297083	0.266487	0.182673	0.221915	0.287774	0.301458	0.164779	0.100771	0.112638	0.118212	0.130287	0.147798	0.105798	0.123645	0.160844	0.069846	0.0724947	0.0663936	0.0549701	0.0793053	0.131042	0.209886	0.273344	0.222644	0.194855	0.165616	0.187999	0.214759	0.316937	0.206903	0.0988493	0.0869231	0.0545972	0	0.100061	0.133545	0.103339	0.0999343	0.0841549	0.0687798	0.0894869	0.0961787	0.0989698	0.086826
R4_148	0.358095	0.37461	0.428426	0.351137	0.368703	0.334041	0.304606	0.222838	0.245458	0.323901	0.337042	0.242537	0.186892	0.199684	0.20405	0.195757	0.225785	0.184305	0.185071	0.234841	0.147704	0.163734	0.165211	0.1528	0.162025	0.206506	0.158107	0.206701	0.156839	0.188936	0.150473	0.145229	0.170134	0.267276	0.149206	0.132821	0.148409	0.106017	0.100061	0	0.0993548	0.0918766	0.080117	0.0727095	0.0725975	0.0855791	0.173682	0.129948	0.0584349
R4_161	0.376588	0.394813	0.433452	0.386137	0.403759	0.370153	0.341504	0.260892	0.281554	0.359168	0.371932	0.27665	0.181271	0.202282	0.199791	0.206822	0.231773	0.189755	0.222934	0.268874	0.182221	0.168604	0.169953	0.157948	0.197542	0.232064	0.137174	0.181284	0.132349	0.102101	0.0848572	0.0803791	0.136866	0.237833	0.143157	0.0893747	0.122426	0.109375	0.133545	0.0993548	0	0.110138	0.0455885	0.063349	0.1086	0.119112	0.163267	0.125406	0.0989612
R4_182	0.29449	0.313301	0.367923	0.286629	0.303597	0.267821	0.241833	0.161125	0.183171	0.2596	0.273129	0.265077	0.171196	0.195061	0.19255	0.13792	0.174892	0.124362	0.132754	0.256923	0.164781	0.159429	0.161031	0.148191	0.18143	0.217228	0.21567	0.283739	0.233613	0.181341	0.185806	0.189765	0.241858	0.343838	0.233669	0.144648	0.155389	0.0967605	0.103339	0.0918766	0.110138	0	0.080607	0.0636744	0.0973523	0.112052	0.153595	0.106022	0.0800578
R4_197	0.357155	0.375892	0.415984	0.366926	0.385	0.349887	0.320021	0.236693	0.259084	0.339095	0.352406	0.242501	0.151832	0.164261	0.162384	0.179682	0.207323	0.164384	0.198328	0.234714	0.149123	0.130146	0.132241	0.119409	0.161042	0.194922	0.17841	0.216725	0.166489	0.13716	0.115199	0.114097	0.172329	0.268274	0.160681	0.0791372	0.109302	0.0726232	0.0999343	0.080117	0.0455885	0.080607	0	0.0332692	0.0654771	0.0773748	0.124958	0.0938557	0.0652207
R4_227	0.361412	0.363341	0.404003	0.354269	0.372459	0.336678	0.306289	0.221934	0.24526	0.326134	0.339685	0.236256	0.127018	0.149405	0.14778	0.16351	0.177861	0.135221	0.176398	0.228387	0.136264	0.115068	0.121755	0.104616	0.153525	0.191358	0.202423	0.245252	0.194635	0.151648	0.13941	0.132403	0.197473	0.296604	0.186953	0.100793	0.127674	0.053649	0.0841549	0.0727095	0.063349	0.0636744	0.0332692	0	0.0562496	0.0676553	0.108512	0.0629171	0.0525938
R4_242	0.376227	0.378408	0.419647	0.369187	0.387799	0.351719	0.321029	0.235468	0.26324	0.340579	0.354244	0.183452	0.162929	0.166245	0.171434	0.194489	0.220167	0.175633	0.191443	0.176031	0.0913819	0.125431	0.0991425	0.0984047	0.101632	0.143843	0.180703	0.213956	0.164832	0.184946	0.132983	0.15942	0.158187	0.255576	0.145509	0.105825	0.0830154	0.0754343	0.0687798	0.0725975	0.1086	0.0973523	0.0654771	0.0562496	0	0.021843	0.139259	0.101384	0.0543393
R4_261	0.381535	0.383804	0.425189	0.374542	0.393279	0.357145	0.326391	0.240513	0.26943	0.345804	0.359491	0.17732	0.184532	0.179699	0.188045	0.208922	0.242328	0.196912	0.212751	0.169948	0.0941684	0.142177	0.111893	0.111262	0.0975269	0.12986	0.174362	0.196634	0.151452	0.197404	0.142186	0.168622	0.146384	0.243157	0.137683	0.119076	0.0857129	0.096273	0.0894869	0.0855791	0.119112	0.112052	0.0773748	0.0676553	0.021843	0	0.153895	0.116796	0.0557222
R4_288	0.309528	0.298454	0.340752	0.289137	0.307282	0.269128	0.236964	0.172599	0.273725	0.272286	0.285305	0.168881	0.0412069	0.0422672	0.0433627	0.0858561	0.0920271	0.0993291	0.150759	0.218327	0.0955416	0.0339898	0.0817539	0.0597778	0.144181	0.10865	0.287044	0.335822	0.283819	0.21375	0.219461	0.213528	0.288206	0.399158	0.282131	0.142746	0.137259	0.0770079	0.0961787	0.173682	0.163267	0.153595	0.124958	0.108512	0.139259	0.153895	0	0.0785915	0.146681
R4_309	0.35285	0.342653	0.385475	0.333226	0.351965	0.314319	0.282428	0.194762	0.267195	0.304036	0.318261	0.216264	0.0874894	0.110358	0.109444	0.13268	0.128121	0.0922537	0.151327	0.231295	0.120254	0.0817602	0.106384	0.089721	0.171395	0.186193	0.264255	0.302327	0.25656	0.181269	0.195401	0.176337	0.250535	0.357675	0.242459	0.12852	0.124477	0.0549859	0.0989698	0.129948	0.125406	0.106022	0.0938557	0.0629171	0.101384	0.116796	0.0785915	0	0.0966379
R4_329	0.357252	0.347509	0.397993	0.33841	0.356531	0.320317	0.289614	0.204881	0.229101	0.310206	0.323911	0.223855	0.166266	0.179104	0.184063	0.168221	0.213036	0.168585	0.184457	0.216014	0.122775	0.141495	0.143444	0.141512	0.151427	0.185777	0.183379	0.226748	0.1867	0.200582	0.168295	0.167909	0.18167	0.280898	0.171121	0.136071	0.137311	0.0936146	0.086826	0.0584349	0.0989612	0.0800578	0.0652207	0.0525938	0.0543393	0.0557222	0.146681	0.0966379	0

## Sheet: Bray_dist_stable_Eawage_perf
	R1_231	R1_245	R1_258	R1_279	R1_294	R1_324	R1_339	R1_358	R1_385	R1_406	R1_426	R2_178	R2_190	R2_204	R2_217	R2_231	R2_245	R2_258	R2_279	R2_294	R2_324	R2_339	R2_358	R2_385	R2_406	R2_426	R3_231	R3_245	R3_258	R3_279	R3_294	R3_324	R3_339	R3_358	R3_385	R3_406	R3_426	R4_120	R4_134	R4_148	R4_161	R4_182	R4_197	R4_227	R4_242	R4_261	R4_288	R4_309	R4_329
R1_231	0	0.0131699	0.0209293	0.00505116	0.0105616	0.14691	0.0884103	0.130378	0.0841577	0.023039	0.0322494	0.163058	0.0237937	0.0595862	0.0521846	0.0449621	0.073955	0.207482	0.0768154	0.0290301	0.0974286	0.113495	0.0568166	0.107113	0.0382484	0.0338164	0.200313	0.218591	0.202379	0.215891	0.332755	0.461012	0.343947	0.223543	0.135551	0.070658	0.0645768	0.144517	0.09259	0.171394	0.0933675	0.0207281	0.0879479	0.391919	0.131536	0.075308	0.160598	0.0847218	0.0972331
R1_245	0.0131699	0	0.0232068	0.0142709	0.0122565	0.145251	0.0867282	0.144044	0.0719522	0.0352188	0.0445551	0.177184	0.0372836	0.0578969	0.064764	0.0554877	0.0722689	0.205859	0.0765349	0.0426159	0.0957492	0.111821	0.0694598	0.0946901	0.0506363	0.0474526	0.214968	0.216977	0.200753	0.214274	0.331247	0.459676	0.342451	0.221932	0.133886	0.0834921	0.0544689	0.142857	0.105728	0.169748	0.0916869	0.0203647	0.0862656	0.390483	0.12987	0.0882064	0.158946	0.0830386	0.0955537
R1_258	0.0209293	0.0232068	0	0.0238345	0.0217476	0.140178	0.0772981	0.120854	0.0967919	0.033944	0.0352046	0.158896	0.0349556	0.0581996	0.054878	0.0634333	0.0814941	0.19675	0.0815633	0.0457375	0.0921186	0.102436	0.0567929	0.120291	0.0544162	0.0519886	0.189549	0.207911	0.191624	0.205198	0.322768	0.452155	0.334044	0.212887	0.124551	0.063416	0.0449985	0.133545	0.0814857	0.170709	0.0822648	0.0364198	0.0791284	0.382407	0.120525	0.0695566	0.149679	0.073603	0.0962593
R1_279	0.00505116	0.0142709	0.0238345	0	0.0055107	0.151848	0.0934198	0.13534	0.0784578	0.0280869	0.0372945	0.167971	0.0261835	0.0646179	0.0572207	0.0478243	0.0789766	0.212311	0.0798775	0.0327389	0.102429	0.118478	0.06185	0.10117	0.0432912	0.0359098	0.205156	0.223396	0.207218	0.220702	0.337239	0.46498	0.348393	0.228337	0.140506	0.0756821	0.0673777	0.149459	0.0975955	0.176292	0.0983723	0.0257766	0.0929577	0.396186	0.136497	0.0803286	0.165515	0.0897346	0.102234
R1_294	0.0105616	0.0122565	0.0217476	0.0055107	0	0.157227	0.0988796	0.140746	0.0722423	0.0335924	0.0427964	0.173321	0.0316897	0.0701037	0.0627116	0.0525047	0.0844506	0.217567	0.0853507	0.0382427	0.107879	0.123908	0.0673378	0.0946907	0.0487903	0.0414123	0.210429	0.228625	0.212486	0.225938	0.342114	0.469288	0.353225	0.233553	0.145903	0.081159	0.0666809	0.154843	0.103051	0.181627	0.103827	0.0312829	0.098418	0.400821	0.141901	0.0858013	0.17087	0.0951982	0.107684
R1_324	0.14691	0.145251	0.140178	0.151848	0.157227	0	0.11327	0.19994	0.106489	0.124291	0.131	0.246753	0.126166	0.0935206	0.119835	0.122813	0.120441	0.0925995	0.0997891	0.119704	0.0954122	0.130347	0.120764	0.096123	0.112393	0.116574	0.268833	0.0755639	0.122664	0.0712411	0.195397	0.336921	0.207523	0.110427	0.108805	0.109994	0.127466	0.132332	0.136431	0.102978	0.101953	0.126567	0.0969228	0.259978	0.132817	0.136688	0.13079	0.0921614	0.111804
R1_339	0.0884103	0.0867282	0.0772981	0.0934198	0.0988796	0.11327	0	0.119904	0.168024	0.0655047	0.0662951	0.161344	0.0674011	0.0365228	0.0543657	0.0588757	0.0614183	0.121297	0.0614748	0.060867	0.0523839	0.0253386	0.0507148	0.195092	0.0503321	0.0577036	0.132964	0.132746	0.182307	0.131015	0.251751	0.388433	0.263551	0.137857	0.0750692	0.0178639	0.0910893	0.0630749	0.0223193	0.0963937	0.0765386	0.0840336	0.0523536	0.314402	0.0436334	0.0644172	0.0732277	0.0563642	0.0443378
R1_358	0.130378	0.144044	0.120854	0.13534	0.140746	0.19994	0.119904	0	0.232104	0.107662	0.108902	0.0393353	0.109545	0.0955448	0.0974219	0.0904966	0.0818648	0.235202	0.101429	0.103058	0.104031	0.11724	0.0762902	0.261838	0.0925913	0.0999158	0.164665	0.232183	0.325454	0.248169	0.334557	0.466143	0.320905	0.222815	0.204281	0.106449	0.174663	0.137652	0.103344	0.189713	0.18045	0.143381	0.0928011	0.399951	0.13501	0.0850049	0.160294	0.153964	0.105849
R1_385	0.0841577	0.0719522	0.0967919	0.0784578	0.0722423	0.106489	0.168024	0.232104	0	0.110186	0.120605	0.269438	0.108033	0.129408	0.143184	0.129784	0.145109	0.167849	0.127411	0.115449	0.150664	0.184657	0.148435	0.0221002	0.127396	0.119038	0.312121	0.179137	0.162668	0.176392	0.295733	0.428052	0.307223	0.184171	0.144847	0.16414	0.0983388	0.188017	0.189061	0.157154	0.112301	0.0768379	0.145605	0.356595	0.187789	0.16942	0.18746	0.117864	0.160901
R1_406	0.023039	0.0352188	0.033944	0.0280869	0.0335924	0.124291	0.0655047	0.107662	0.110186	0	0.00921722	0.140547	0.00517007	0.0365974	0.0291807	0.0295382	0.0510029	0.185329	0.0576427	0.0117776	0.0745569	0.0906928	0.0338219	0.134269	0.0202048	0.017997	0.178095	0.196542	0.199163	0.193816	0.312109	0.442675	0.323471	0.201542	0.112864	0.0476966	0.0792478	0.121884	0.0696996	0.149883	0.0809864	0.0325037	0.0650407	0.372241	0.108827	0.0523598	0.13807	0.0618034	0.0758252
R1_426	0.0322494	0.0445551	0.0352046	0.0372945	0.0427964	0.131	0.0662951	0.108902	0.120605	0.00921722	0	0.1315	0.0144171	0.0447932	0.0199688	0.0389138	0.0597425	0.177066	0.0679021	0.0211472	0.0822485	0.0857486	0.0322948	0.145147	0.0297528	0.0274542	0.169156	0.190963	0.190437	0.197104	0.311369	0.435233	0.315194	0.194554	0.103755	0.0531535	0.0704769	0.112794	0.0714181	0.162077	0.0719128	0.0419984	0.0690515	0.364274	0.0997099	0.0431634	0.129017	0.0584624	0.086486
R2_178	0.163058	0.177184	0.158896	0.167971	0.173321	0.246753	0.161344	0.0393353	0.269438	0.140547	0.1315	0	0.142414	0.132999	0.111825	0.123514	0.115866	0.274172	0.139044	0.13598	0.145366	0.152868	0.107235	0.301025	0.125593	0.132863	0.191809	0.274536	0.351657	0.300134	0.390655	0.500598	0.34598	0.263359	0.230309	0.146673	0.19116	0.152085	0.144441	0.237365	0.205581	0.177237	0.133356	0.429536	0.155812	0.0921378	0.188019	0.191674	0.147233
R2_190	0.0237937	0.0372836	0.0349556	0.0261835	0.0316897	0.126166	0.0674011	0.109545	0.108033	0.00517007	0.0144171	0.142414	0	0.0384995	0.0338841	0.0347405	0.0531884	0.187167	0.0538065	0.0120284	0.0764508	0.0925816	0.0357243	0.132022	0.0240331	0.0168655	0.179939	0.198373	0.2	0.195649	0.313827	0.444205	0.325175	0.203369	0.114744	0.0495969	0.0802163	0.12376	0.0715949	0.150805	0.0819863	0.0332564	0.0669371	0.373881	0.110709	0.0542591	0.139938	0.0637007	0.0762546
R2_204	0.0595862	0.0578969	0.0581996	0.0646179	0.0701037	0.0935206	0.0365228	0.0955448	0.129408	0.0365974	0.0447932	0.132999	0.0384995	0	0.0327559	0.0287687	0.0236572	0.149747	0.0236783	0.0319466	0.0380633	0.0542756	0.0282288	0.154843	0.0213865	0.0287749	0.168231	0.161104	0.209669	0.158342	0.278695	0.412764	0.29031	0.16617	0.104058	0.0367439	0.0838557	0.0856688	0.0565237	0.115899	0.0858356	0.0484917	0.0285111	0.340279	0.0725185	0.0411204	0.101988	0.0619549	0.0412152
R2_217	0.0521846	0.064764	0.054878	0.0572207	0.0627116	0.119835	0.0543657	0.0974219	0.143184	0.0291807	0.0199688	0.111825	0.0338841	0.0327559	0	0.0275596	0.0478441	0.16636	0.0561632	0.0245278	0.0705545	0.0739491	0.0200348	0.168736	0.0182388	0.0213548	0.151022	0.180483	0.209055	0.186795	0.302991	0.418905	0.297095	0.184115	0.10495	0.0411569	0.0842508	0.0930343	0.0595489	0.151368	0.0877351	0.0625612	0.0571856	0.346828	0.0799001	0.0232145	0.112215	0.0762573	0.0748844
R2_231	0.0449621	0.0554877	0.0634333	0.0478243	0.0525047	0.122813	0.0588757	0.0904966	0.129784	0.0295382	0.0389138	0.123514	0.0347405	0.0287687	0.0275596	0	0.033698	0.168536	0.0407359	0.0227114	0.0572963	0.0734737	0.0164969	0.154734	0.0108435	0.0181717	0.161259	0.17982	0.237892	0.177076	0.296378	0.428629	0.307863	0.184853	0.132828	0.0427169	0.110916	0.104771	0.0524283	0.133227	0.113853	0.0611511	0.0477599	0.357211	0.0916654	0.035057	0.121025	0.0902123	0.0588898
R2_245	0.073955	0.0722689	0.0814941	0.0789766	0.0844506	0.120441	0.0614183	0.0818648	0.145109	0.0510029	0.0597425	0.115866	0.0531884	0.0236572	0.0478441	0.033698	0	0.154809	0.0268963	0.0463576	0.0316798	0.0502355	0.0278932	0.171271	0.0358079	0.0431894	0.154829	0.151169	0.239932	0.165314	0.26533	0.400719	0.277039	0.152103	0.130853	0.0612042	0.10834	0.0713246	0.0615195	0.105324	0.111282	0.0627412	0.0254133	0.327455	0.0658147	0.0415722	0.0876847	0.0868305	0.0318664
R2_258	0.207482	0.205859	0.19675	0.212311	0.217567	0.0925995	0.121297	0.235202	0.167849	0.185329	0.177066	0.274172	0.187167	0.149747	0.16636	0.168536	0.154809	0	0.134718	0.180829	0.122887	0.104499	0.152463	0.185913	0.170587	0.177756	0.188583	0.0369181	0.154074	0.0252101	0.143114	0.280345	0.146952	0.0189483	0.0835629	0.13886	0.168589	0.109792	0.117142	0.0542192	0.12443	0.18756	0.128375	0.200762	0.102212	0.15522	0.0768069	0.124957	0.126161
R2_279	0.0768154	0.0765349	0.0815633	0.0798775	0.0853507	0.0997891	0.0614748	0.101429	0.127411	0.0576427	0.0679021	0.139044	0.0538065	0.0236783	0.0561632	0.0407359	0.0268963	0.134718	0	0.0478386	0.0227378	0.0543683	0.035937	0.153191	0.0410839	0.0440943	0.175789	0.146126	0.218312	0.143351	0.264487	0.399958	0.276202	0.151217	0.110433	0.0612595	0.0894411	0.0704225	0.0615764	0.0977918	0.0916654	0.0562151	0.0171621	0.326645	0.0572434	0.0452413	0.086785	0.0673591	0.0318195
R2_294	0.0290301	0.0426159	0.0457375	0.0327389	0.0382427	0.119704	0.060867	0.103058	0.115449	0.0117776	0.0211472	0.13598	0.0120284	0.0319466	0.0245278	0.0227114	0.0463576	0.180829	0.0478386	0	0.0699249	0.0860729	0.0291702	0.139763	0.0119577	0.00621118	0.173583	0.192062	0.21417	0.189331	0.3079	0.438923	0.319296	0.197071	0.111924	0.0430499	0.0917991	0.117294	0.0650645	0.144387	0.0940021	0.0394863	0.0604027	0.368223	0.104224	0.0477152	0.1335	0.0708364	0.0697286
R2_324	0.0974286	0.0957492	0.0921186	0.102429	0.107879	0.0954122	0.0523839	0.104031	0.150664	0.0745569	0.0822485	0.145366	0.0764508	0.0380633	0.0705545	0.0572963	0.0316798	0.122887	0.0227378	0.0699249	0	0.0358694	0.0499469	0.177567	0.0594015	0.0667651	0.156348	0.123799	0.210443	0.133428	0.243211	0.380682	0.255066	0.128922	0.100444	0.0523277	0.0797541	0.0477612	0.0524492	0.079646	0.081652	0.0768556	0.013325	0.306182	0.0345505	0.0578768	0.0641738	0.056875	0.0156273
R2_339	0.113495	0.111821	0.102436	0.118478	0.123908	0.130347	0.0253386	0.11724	0.184657	0.0906928	0.0857486	0.152868	0.0925816	0.0542756	0.0739491	0.0734737	0.0502355	0.104499	0.0543683	0.0860729	0.0358694	0	0.0570459	0.212789	0.0755744	0.082921	0.121951	0.10777	0.193721	0.123397	0.230677	0.366704	0.239814	0.112913	0.0829154	0.043183	0.0999458	0.0392984	0.024968	0.0784416	0.0853756	0.0983242	0.037273	0.291385	0.018315	0.0611539	0.0479781	0.0665185	0.0276208
R2_358	0.0568166	0.0694598	0.0567929	0.06185	0.0673378	0.120764	0.0507148	0.0762902	0.148435	0.0338219	0.0322948	0.107235	0.0357243	0.0282288	0.0200348	0.0164969	0.0278932	0.152463	0.035937	0.0291702	0.0499469	0.0570459	0	0.174226	0.0186086	0.025998	0.145148	0.163809	0.22992	0.164437	0.281256	0.415067	0.292853	0.168871	0.123426	0.0393984	0.101844	0.0884267	0.0389846	0.129699	0.104491	0.0673415	0.0367028	0.342734	0.0752823	0.0185708	0.104737	0.0805218	0.0543017
R2_385	0.107113	0.0946901	0.120291	0.10117	0.0946907	0.096123	0.195092	0.261838	0.0221002	0.134269	0.145147	0.301025	0.132022	0.154843	0.168736	0.154734	0.171271	0.185913	0.153191	0.139763	0.177567	0.212789	0.174226	0	0.15224	0.143511	0.345895	0.171341	0.141075	0.165814	0.275433	0.409829	0.290114	0.203462	0.172611	0.190649	0.122988	0.217072	0.21673	0.186168	0.138204	0.100141	0.172142	0.337152	0.216485	0.196172	0.21694	0.143676	0.188038
R2_406	0.0382484	0.0506363	0.0544162	0.0432912	0.0487903	0.112393	0.0503321	0.0925913	0.127396	0.0202048	0.0297528	0.125593	0.0240331	0.0213865	0.0182388	0.0108435	0.0358079	0.170587	0.0410839	0.0119577	0.0594015	0.0755744	0.0186086	0.15224	0	0.00739294	0.163315	0.181863	0.226662	0.179122	0.298303	0.430352	0.309774	0.186893	0.122493	0.0331927	0.10138	0.10686	0.0545347	0.134024	0.10396	0.0503935	0.0498672	0.359053	0.0937596	0.0371666	0.123106	0.080453	0.0592049
R2_426	0.0338164	0.0474526	0.0519886	0.0359098	0.0414123	0.116574	0.0577036	0.0999158	0.119038	0.017997	0.0274542	0.132863	0.0168655	0.0287749	0.0213548	0.0181717	0.0431894	0.177756	0.0440943	0.00621118	0.0667651	0.082921	0.025998	0.143511	0.00739294	0	0.170502	0.189002	0.222276	0.186268	0.305023	0.436356	0.316442	0.194018	0.119204	0.0398808	0.0984877	0.114162	0.0619027	0.141277	0.100942	0.0457785	0.0572391	0.365476	0.101082	0.0445473	0.13038	0.0776416	0.0665687
R3_231	0.200313	0.214968	0.189549	0.205156	0.210429	0.268833	0.132964	0.164665	0.312121	0.178095	0.169156	0.191809	0.179939	0.168231	0.151022	0.161259	0.154829	0.188583	0.175789	0.173583	0.156348	0.121951	0.145148	0.345895	0.163315	0.170502	0	0.209877	0.331114	0.21525	0.257474	0.287223	0.236806	0.174392	0.177093	0.131516	0.210581	0.139227	0.109758	0.174375	0.199861	0.215887	0.159024	0.223035	0.128019	0.139202	0.13472	0.190345	0.144293
R3_245	0.218591	0.216977	0.207911	0.223396	0.228625	0.0755639	0.132746	0.232183	0.179137	0.196542	0.190963	0.274536	0.198373	0.161104	0.180483	0.17982	0.151169	0.0369181	0.146126	0.192062	0.123799	0.10777	0.163809	0.171341	0.181863	0.189002	0.209877	0	0.139892	0.0279352	0.128135	0.269588	0.135546	0.0372728	0.0981994	0.150254	0.1828	0.108361	0.128604	0.0490347	0.13881	0.198764	0.133204	0.189568	0.105156	0.169268	0.0749857	0.136396	0.123994
R3_258	0.202379	0.200753	0.191624	0.207218	0.212486	0.122664	0.182307	0.325454	0.162668	0.199163	0.190437	0.351657	0.2	0.209669	0.209055	0.237892	0.239932	0.154074	0.218312	0.21417	0.210443	0.193721	0.22992	0.141075	0.226662	0.222276	0.331114	0.139892	0	0.144279	0.167077	0.285246	0.254352	0.1755	0.131579	0.196401	0.149268	0.186566	0.205298	0.181387	0.119135	0.182416	0.214979	0.238523	0.180859	0.226115	0.184379	0.144585	0.213683
R3_279	0.215891	0.214274	0.205198	0.220702	0.225938	0.0712411	0.131015	0.248169	0.176392	0.193816	0.197104	0.300134	0.195649	0.158342	0.186795	0.177076	0.165314	0.0252101	0.143351	0.189331	0.133428	0.123397	0.164437	0.165814	0.179122	0.186268	0.21525	0.0279352	0.144279	0	0.125909	0.272214	0.138327	0.043271	0.105351	0.147483	0.189135	0.133882	0.125816	0.0650751	0.145532	0.19604	0.138845	0.192298	0.125899	0.177855	0.101047	0.139559	0.136725
R3_294	0.332755	0.331247	0.322768	0.337239	0.342114	0.195397	0.251751	0.334557	0.295733	0.312109	0.311369	0.390655	0.313827	0.278695	0.302991	0.296378	0.26533	0.143114	0.264487	0.3079	0.243211	0.230677	0.281256	0.275433	0.298303	0.305023	0.257474	0.128135	0.167077	0.125909	0	0.151497	0.17009	0.125029	0.225088	0.268408	0.30617	0.227785	0.2478	0.171121	0.263508	0.314194	0.252187	0.140794	0.232191	0.294298	0.198043	0.255616	0.243397
R3_324	0.461012	0.459676	0.452155	0.46498	0.469288	0.336921	0.388433	0.466143	0.428052	0.442675	0.435233	0.500598	0.444205	0.412764	0.418905	0.428629	0.400719	0.280345	0.399958	0.438923	0.380682	0.366704	0.415067	0.409829	0.430352	0.436356	0.287223	0.269588	0.285246	0.272214	0.151497	0	0.26853	0.264753	0.347155	0.403497	0.415613	0.339086	0.384849	0.314465	0.384181	0.444532	0.388829	0.114055	0.350745	0.399576	0.324434	0.391584	0.380851
R3_339	0.343947	0.342451	0.334044	0.348393	0.353225	0.207523	0.263551	0.320905	0.307223	0.323471	0.315194	0.34598	0.325175	0.29031	0.297095	0.307863	0.277039	0.146952	0.276202	0.319296	0.255066	0.239814	0.292853	0.290114	0.309774	0.316442	0.236806	0.135546	0.254352	0.138327	0.17009	0.26853	0	0.130432	0.218587	0.280096	0.293456	0.209861	0.259625	0.183362	0.258893	0.32554	0.263984	0.170842	0.222476	0.275782	0.194068	0.267005	0.25525
R3_358	0.223543	0.221932	0.212887	0.228337	0.233553	0.110427	0.137857	0.222815	0.184171	0.201542	0.194554	0.263359	0.203369	0.16617	0.184115	0.184853	0.152103	0.0189483	0.151217	0.197071	0.128922	0.112913	0.168871	0.203462	0.186893	0.194018	0.174392	0.0372728	0.1755	0.043271	0.125029	0.264753	0.130432	0	0.101803	0.155339	0.186458	0.103007	0.133721	0.0542271	0.14243	0.203759	0.138315	0.184544	0.108776	0.172949	0.0739745	0.141501	0.129117
R3_385	0.135551	0.133886	0.124551	0.140506	0.145903	0.108805	0.0750692	0.204281	0.144847	0.112864	0.103755	0.230309	0.114744	0.104058	0.10495	0.132828	0.130853	0.0835629	0.110433	0.111924	0.100444	0.0829154	0.123426	0.172611	0.122493	0.119204	0.177093	0.0981994	0.131579	0.105351	0.225088	0.347155	0.218587	0.101803	0	0.0903216	0.0863209	0.0781708	0.0935558	0.070023	0.0427239	0.115146	0.105794	0.270752	0.0715259	0.122852	0.0494563	0.0514193	0.103505
R3_406	0.070658	0.0834921	0.063416	0.0756821	0.081159	0.109994	0.0178639	0.106449	0.16414	0.0476966	0.0531535	0.146673	0.0495969	0.0367439	0.0411569	0.0427169	0.0612042	0.13886	0.0612595	0.0430499	0.0523277	0.043183	0.0393984	0.190649	0.0331927	0.0398808	0.131516	0.150254	0.196401	0.147483	0.268408	0.403497	0.280096	0.155339	0.0903216	0	0.0934482	0.0746213	0.0220764	0.108309	0.0792482	0.0816314	0.0540756	0.330411	0.0614494	0.052646	0.0909726	0.0594098	0.0444265
R3_426	0.0645768	0.0544689	0.0449985	0.0673777	0.0666809	0.127466	0.0910893	0.174663	0.0983388	0.0792478	0.0704769	0.19116	0.0802163	0.0838557	0.0842508	0.110916	0.10834	0.168589	0.0894411	0.0917991	0.0797541	0.0999458	0.101844	0.122988	0.10138	0.0984877	0.210581	0.1828	0.149268	0.189135	0.30617	0.415613	0.293456	0.186458	0.0863209	0.0934482	0	0.0890814	0.113054	0.153459	0.0443823	0.0505374	0.0848852	0.343316	0.08725	0.0949483	0.114113	0.0479059	0.0947179
R4_120	0.144517	0.142857	0.133545	0.149459	0.154843	0.132332	0.0630749	0.137652	0.188017	0.121884	0.112794	0.152085	0.12376	0.0856688	0.0930343	0.104771	0.0713246	0.109792	0.0704225	0.117294	0.0477612	0.0392984	0.0884267	0.217072	0.10686	0.114162	0.139227	0.108361	0.186566	0.133882	0.227785	0.339086	0.209861	0.103007	0.0781708	0.0746213	0.0890814	0	0.0641808	0.079456	0.0743065	0.124161	0.0572977	0.262255	0.0211377	0.0722384	0.0327492	0.0664267	0.0479581
R4_134	0.09259	0.105728	0.0814857	0.0975955	0.103051	0.136431	0.0223193	0.103344	0.189061	0.0696996	0.0714181	0.144441	0.0715949	0.0565237	0.0595489	0.0524283	0.0615195	0.117142	0.0615764	0.0650645	0.0524492	0.024968	0.0389846	0.21673	0.0545347	0.0619027	0.109758	0.128604	0.205298	0.125816	0.2478	0.384849	0.259625	0.133721	0.0935558	0.0220764	0.113054	0.0641808	0	0.0912477	0.0992941	0.104291	0.0524181	0.3106	0.0433366	0.0485138	0.0690349	0.0788369	0.0443688
R4_148	0.171394	0.169748	0.170709	0.176292	0.181627	0.102978	0.0963937	0.189713	0.157154	0.149883	0.162077	0.237365	0.150805	0.115899	0.151368	0.133227	0.105324	0.0542192	0.0977918	0.144387	0.079646	0.0784416	0.129699	0.186168	0.134024	0.141277	0.174375	0.0490347	0.181387	0.0650751	0.171121	0.314465	0.183362	0.0542271	0.070023	0.108309	0.153459	0.079456	0.0912477	0	0.110132	0.151203	0.0931447	0.236405	0.0767873	0.139867	0.0471338	0.104733	0.0754175
R4_161	0.0933675	0.0916869	0.0822648	0.0983723	0.103827	0.101953	0.0765386	0.18045	0.112301	0.0809864	0.0719128	0.205581	0.0819863	0.0858356	0.0877351	0.113853	0.111282	0.12443	0.0916654	0.0940021	0.081652	0.0853756	0.104491	0.138204	0.10396	0.100942	0.199861	0.13881	0.119135	0.145532	0.263508	0.384181	0.258893	0.14243	0.0427239	0.0792482	0.0443823	0.0743065	0.0992941	0.110132	0	0.0727802	0.0869633	0.309891	0.0754932	0.104501	0.0732853	0.0239651	0.0845913
R4_182	0.0207281	0.0203647	0.0364198	0.0257766	0.0312829	0.126567	0.0840336	0.143381	0.0768379	0.0325037	0.0419984	0.177237	0.0332564	0.0484917	0.0625612	0.0611511	0.0627412	0.18756	0.0562151	0.0394863	0.0768556	0.0983242	0.0673415	0.100141	0.0503935	0.0457785	0.215887	0.198764	0.182416	0.19604	0.314194	0.444532	0.32554	0.203759	0.115146	0.0816314	0.0505374	0.124161	0.104291	0.151203	0.0727802	0	0.0673425	0.374231	0.111111	0.0864339	0.140337	0.0641063	0.0766595
R4_197	0.0879479	0.0862656	0.0791284	0.0929577	0.098418	0.0969228	0.0523536	0.0928011	0.145605	0.0650407	0.0690515	0.133356	0.0669371	0.0285111	0.0571856	0.0477599	0.0254133	0.128375	0.0171621	0.0604027	0.013325	0.037273	0.0367028	0.172142	0.0498672	0.0572391	0.159024	0.133204	0.214979	0.138845	0.252187	0.388829	0.263984	0.138315	0.105794	0.0540756	0.0848852	0.0572977	0.0524181	0.0931447	0.0869633	0.0673425	0	0.314822	0.0440986	0.0443048	0.0736912	0.0623742	0.0231579
R4_227	0.391919	0.390483	0.382407	0.396186	0.400821	0.259978	0.314402	0.399951	0.356595	0.372241	0.364274	0.429536	0.373881	0.340279	0.346828	0.357211	0.327455	0.200762	0.326645	0.368223	0.306182	0.291385	0.342734	0.337152	0.359053	0.365476	0.223035	0.189568	0.238523	0.192298	0.140794	0.114055	0.170842	0.184544	0.270752	0.330411	0.343316	0.262255	0.3106	0.236405	0.309891	0.374231	0.314822	0	0.274535	0.32624	0.246858	0.317748	0.30636
R4_242	0.131536	0.12987	0.120525	0.136497	0.141901	0.132817	0.0436334	0.13501	0.187789	0.108827	0.0997099	0.155812	0.110709	0.0725185	0.0799001	0.0916654	0.0658147	0.102212	0.0572434	0.104224	0.0345505	0.018315	0.0752823	0.216485	0.0937596	0.101082	0.128019	0.105156	0.180859	0.125899	0.232191	0.350745	0.222476	0.108776	0.0715259	0.0614494	0.08725	0.0211377	0.0433366	0.0767873	0.0754932	0.111111	0.0440986	0.274535	0	0.0651096	0.0349284	0.0677008	0.0369587
R4_261	0.075308	0.0882064	0.0695566	0.0803286	0.0858013	0.136688	0.0644172	0.0850049	0.16942	0.0523598	0.0431634	0.0921378	0.0542591	0.0411204	0.0232145	0.035057	0.0415722	0.15522	0.0452413	0.0477152	0.0578768	0.0611539	0.0185708	0.196172	0.0371666	0.0445473	0.139202	0.169268	0.226115	0.177855	0.294298	0.399576	0.275782	0.172949	0.122852	0.052646	0.0949483	0.0722384	0.0485138	0.139867	0.104501	0.0864339	0.0443048	0.32624	0.0651096	0	0.0998191	0.0926039	0.0623143
R4_288	0.160598	0.158946	0.149679	0.165515	0.17087	0.13079	0.0732277	0.160294	0.18746	0.13807	0.129017	0.188019	0.139938	0.101988	0.112215	0.121025	0.0876847	0.0768069	0.086785	0.1335	0.0641738	0.0479781	0.104737	0.21694	0.123106	0.13038	0.13472	0.0749857	0.184379	0.101047	0.198043	0.324434	0.194068	0.0739745	0.0494563	0.0909726	0.114113	0.0327492	0.0690349	0.0471338	0.0732853	0.140337	0.0736912	0.246858	0.0349284	0.0998191	0	0.0769231	0.0643703
R4_309	0.0847218	0.0830386	0.073603	0.0897346	0.0951982	0.0921614	0.0563642	0.153964	0.117864	0.0618034	0.0584624	0.191674	0.0637007	0.0619549	0.0762573	0.0902123	0.0868305	0.124957	0.0673591	0.0708364	0.056875	0.0665185	0.0805218	0.143676	0.080453	0.0776416	0.190345	0.136396	0.144585	0.139559	0.255616	0.391584	0.267005	0.141501	0.0514193	0.0594098	0.0479059	0.0664267	0.0788369	0.104733	0.0239651	0.0641063	0.0623742	0.317748	0.0677008	0.0926039	0.0769231	0	0.0597935
R4_329	0.0972331	0.0955537	0.0962593	0.102234	0.107684	0.111804	0.0443378	0.105849	0.160901	0.0758252	0.086486	0.147233	0.0762546	0.0412152	0.0748844	0.0588898	0.0318664	0.126161	0.0318195	0.0697286	0.0156273	0.0276208	0.0543017	0.188038	0.0592049	0.0665687	0.144293	0.123994	0.213683	0.136725	0.243397	0.380851	0.25525	0.129117	0.103505	0.0444265	0.0947179	0.0479581	0.0443688	0.0754175	0.0845913	0.0766595	0.0231579	0.30636	0.0369587	0.0623143	0.0643703	0.0597935	0
