# Supplementary material for: Organic substrate diffusibility governs microbial community composition, nutrient removal performance and kinetics of granulation of aerobic granular sludge
Source: Water Res X. 2019 May 20;4:100033. doi: 10.1016/j.wroa.2019.100033 (PMC6614711; doi:10.1016/j.wroa.2019.100033)
Supplement: S14_genera_mean_abundance_at_stable_state.xlsx [file mmc4.xlsx]

## Sheet: S14_genera_mean_abundance_at_st
biomass_sample	average_inoculum	average_R1	average_R2	average_R3	average_R4
32C6	0.000479305	0.00136497	0.000367409	0.000570583	0.00062165
35-7A	0.00158171	3.48319e-07	1.57288e-05	0.000284841	0.000359094
480-2 (f)	0.000411047	0.000128262	4.88947e-05	0.0320903	0.0202825
A0837	0.00163684	1.82503e-05	0.00244805	0.00220667	0.00195928
A21b	0.00139636	0.000540784	0.000122217	0.00169827	0.00199319
Ca. Accumulibacter	0.0273858	0.0245576	0.00521997	0.00917448	0.0142128
Acidibacter	0.000598874	5.02792e-05	4.57138e-05	0.00132783	0.0010294
Acidocella	0.000192481	9.47228e-05	7.09633e-05	0.000568307	0.000329623
Acidovorax	0.0133424	0.000443821	0.000691313	0.00329913	0.00454549
Acinetobacter	0.00142125	0.000676432	0.00664002	0.00331045	0.00412359
Actinomyces	0	0	1.11183e-05	0.000145587	0.000176452
Actinotalea	2.06649e-05	2.61558e-06	8.44093e-06	0.00283909	0.00119676
AEGEAN-169 marine group	0.00133802	2.48349e-06	0.000539385	0.000544306	0.000730842
Aeromicrobium	1.09066e-05	2.93029e-08	1.1722e-06	0.000173551	0.000137938
Aeromonas	0.000553028	1.18259e-05	0.00406001	0.0019111	0.0018589
Afipia	1.52116e-05	9.63132e-05	6.27978e-05	0.000118676	5.70351e-05
Alcaligenes	0	0.000820898	7.35019e-06	5.94e-07	2.86828e-06
Alicycliphilus	0.000452854	2.42441e-06	9.40123e-06	0.00143849	0.00162973
Alkanindiges	0	2.21732e-07	2.85319e-06	6.59897e-05	0.000418014
Amaricoccus	6.08736e-05	0.0073427	0.0145093	0.00295414	0.000637536
Aminobacter	0.000171178	0.0023606	0.00124513	0.000328266	0.000203861
Anaerolineaceae (f)	0.010145	0.0218035	0.0174693	0.00898684	0.012139
Anaeromyxobacter	0.00247951	0	0	0	0
Aquabacterium	0.00180754	1.53015e-06	2.2211e-05	0.000204056	0.000359336
Aquicella	0.00020199	2.19884e-07	0.00034656	0.000296174	0.000141039
Aquimonas	0.000658477	0.00172752	2.82108e-05	0.000372241	0.000330994
Arcobacter	0.00313774	0.000452361	0.00132217	0.00144748	0.00209081
Arenimonas	8.14195e-05	2.0765e-06	1.00224e-05	0.000571586	0.000506911
Aureispira	0	2.48864e-05	1.43099e-05	6.366e-06	3.53289e-05
Azoarcus	5.16425e-05	0.0641818	0.036596	0.00308349	0.00132904
B1-K2-141	0.000473093	2.40899e-07	5.39566e-06	0.000437921	0.000601545
B63	0.00195924	0.00440469	0.000827952	0.000902779	0.000840851
Bauldia	0.000362549	0.000524714	9.05477e-05	0.000199226	0.000144654
BD1-7 clade	0.00257637	7.47806e-07	9.9275e-06	0.00262515	0.00239372
Bdellovibrio	0.000951533	0.00643437	0.00236401	0.000982239	0.000826727
Bergeyella	5.45328e-06	9.50948e-07	4.24561e-05	0.000531617	0.000756359
Bifidobacterium	0.00297687	5.0504e-06	0.000493128	0.00337056	0.00252962
Blastocatella	0.00449279	0.00193414	0.00436832	0.00537096	0.00376946
Blautia	5.27772e-05	1.00882e-06	0	0.000177209	0.000144195
Bosea	0.000317588	3.22088e-06	3.06712e-06	0.000202221	0.000208801
Bradyrhizobium	0.00336256	3.16724e-05	0.00105518	0.00173559	0.00162473
Brevifollis	7.00609e-05	0.000101284	9.33697e-05	0.000236786	0.000475949
Brevundimonas	0.00037426	0.00351005	0.000101447	0.00233178	0.00130675
Bryobacter	0.000320644	0.000223328	0.00065097	0.000311681	0.00037409
Btb7_22	0.000350643	1.11836e-05	0.00129481	0.00039041	0.000252325
Byssovorax	0.00462119	1.04127e-06	0.00112127	0.00139702	0.00119935
Acidobacteria_Subgroup 6 (o)	0.00507496	0.00879713	0.00120855	0.00599656	0.00391436
Ardenticatenia (c)	0	4.5407e-06	0.00164243	0	8.33312e-07
Bacteroidetes BD2-2 (c)	0.00323429	1.46515e-08	8.64055e-07	0.000111848	0.000147357
BD7-11 (c)	0	0.000215552	3.28813e-05	1.70474e-05	1.72799e-05
Fibrobacteriapossible order 07 (o)	0.000386449	0.000112495	4.35573e-05	8.7356e-05	0.00011507
Fibrobacteria (c)	0	0.000415008	1.07439e-06	0	0
Gammaproteobacteria (c)	0.000219673	1.4569e-06	3.08482e-06	0.000650536	0.000778818
Holophagae_Subgroup 7 (o)	0.00126816	2.99225e-05	8.35565e-05	0.00017513	0.000144109
OM190 (c)	0.00120273	0.00149108	0.00120725	0.0022253	0.00319301
OPB35 soil group (c)	0.000147001	0.000735425	0.000287509	0.000312963	0.000513071
PBS-III-20 (c)	0	0.000164853	3.08957e-06	0.000431647	6.84094e-05
SPOTSOCT00m83 (c)	0.000629085	2.67606e-05	2.69038e-05	0.00064835	0.000561617
TA18 (c)	0.0010113	0.00418424	0.000914065	0.00158934	0.00135578
TK10 (c)	0.000420341	1.45893e-05	0.000108728	0.00134124	0.000875173
vadinHA49 (c)	0	0.000268907	2.31745e-05	3.54573e-06	2.4259e-06
C1711WL	0.00157427	3.37743e-06	1.11047e-05	0.000214851	0.000179697
c22	0.00172754	0	1.22515e-05	0.000190237	7.38515e-05
Caenimonas	0.000275181	5.38021e-06	0.000242479	0.000878171	0.00152867
Caldilineaceae (f)	0.00120039	0.00540073	0.0135288	0.0311767	0.0198133
Ca. Accumulimonas	0.000243771	3.341e-06	4.091e-06	0.000639401	0.00074396
Ca. Defluviifilum	0.00594834	2.30479e-05	0.000690349	0.00448263	0.00386934
Ca. Nitrotoga	3.27197e-05	0.00401433	1.63238e-05	0.000717029	0.000438142
Ca. Obscuribacter	0.00257959	1.31139e-06	0.000454631	0.00097397	0.000992575
Ca. Odyssella	0	0.000303684	0	1.68657e-06	0
Ca. Saccharimonas	0	1.83001e-05	0.00130206	0.00192874	0.00250116
Ca. Sarcinathrix	0.000432425	7.92396e-07	1.5466e-06	2.66065e-05	0.000131171
Ca. Villogracilis	0.00304339	0.00760477	0.00114122	0.00296979	0.00286079
Catenibacterium	4.39578e-05	1.95329e-06	5.80851e-07	0.000301014	0.000212418
CCM19a	0.00177097	0.00127477	0.000581393	0.000867652	0.000712913
CD04	0.000743173	0.000355505	0.000732132	0.000157037	0.000270514
Cellvibrio	0.000144757	1.75818e-07	3.49246e-06	7.85958e-05	0.00226602
Chiayiivirga	6.13604e-05	0	1.61858e-05	2.44086e-05	1.23248e-05
Chitinivorax	0.000933047	3.41092e-07	2.21614e-06	0.000101668	0.000901798
Chitinophaga	0	1.68872e-06	7.2067e-07	3.48741e-05	0.00133514
Chitinophagaceae (f)	0.0147695	0.012682	0.0013261	0.0146153	0.0255297
Chlorochromatium	0.000109108	0.000191692	0.000471601	0.00254842	0.00168013
Chloronema	0.000400883	0	8.79065e-06	6.70787e-06	8.61581e-06
Christensenellaceae R-7 group	0.000669638	0.000274486	2.03296e-05	0.000641165	0.00013439
Chryseobacterium	9.44402e-05	5.2278e-08	0	9.31353e-05	0.000163963
Citrobacter	2.49835e-05	6.71635e-06	0.000474939	5.71117e-05	6.18976e-05
CL500-29 marine group	0.0080521	0.0027374	0.00168966	0.00619311	0.0066367
Cloacibacterium	0.00049722	3.14652e-05	0.000224021	0.000357721	0.000524498
Collinsella	0.000757314	5.05689e-06	1.1087e-06	0.00103045	0.000879501
Comamonadaceae (f)	0.010384	0.00335548	0.0053264	0.0110585	0.00868488
Comamonas	0.000443201	6.59155e-05	0.00664822	0.0013119	0.00159282
Ca. Competibacter	9.42909e-05	0.107953	0.0203511	0.00666613	0.000590722
Ca. Contendobacter	0.00282653	0.0105852	0.00329203	0.000520069	0.00537571
Corynebacterium 1	0	1.19186e-06	0.000388577	2.458e-06	0
CPB_C22&F32	0.000257591	0.0518932	0.000409084	0.00069287	0.00123876
CPB_CS1	0.000369301	0.0210398	0.029057	0.00241327	0.00353929
CPB_P15	0.00153117	1.93956e-05	2.82872e-05	1.68031e-05	4.84829e-05
CPB_Q07	9.22942e-06	4.006e-06	0	1.77781e-05	2.5143e-05
CPB_S60	3.26412e-05	0.00726533	0.00268742	0.000139625	0.000906476
Crenothrix	0	1.45128e-07	2.39e-07	0.00309935	9.28445e-05
Crocinitomix	0.000191066	0.000504879	0.000142375	0.000908652	0.000317465
CYCU-0281	0.016612	0.00943288	0.00462187	0.0150701	0.025829
Cytophagaceae (f)	0.000119618	0.0125877	0.0219417	0.0161007	0.0126365
Dechloromonas	0.100512	0.000824536	0.00160767	0.0036699	0.00454215
Defluviicoccus	0	3.90926e-05	0.000908931	6.59851e-06	9.34546e-06
Defluviimonas	0.00611947	0.00313983	0.00923617	0.00388952	0.00338702
Delftia	3.00402e-05	0.000108858	0.000117788	0.000172514	0.00011281
Demequina	6.496e-06	2.90424e-06	2.50383e-07	1.50241e-06	0.000931004
Denitratisoma	0.000886678	3.62217e-06	1.87752e-06	8.37797e-05	0.000129894
Devosia	0.00318662	0.00609631	0.00155841	0.00159377	0.00158327
Diaphorobacter	0.000811448	4.94327e-06	3.599e-05	0.000994432	0.00124216
Dietzia	0	0	7.02888e-05	9.88068e-07	2.62633e-06
Dokdonella	0.0140896	0.000386236	0.0118037	0.0124162	0.014498
Dolo_07	0.000373248	0.002276	0.00534902	0.0050362	0.00335034
Dongia	1.52116e-05	0.00367462	0.000599975	0.00188988	0.00103134
Dorea	0.000225785	0	7.17e-07	0.000170057	0.000164299
Dyadobacter	0	7.4326e-05	0	9.88068e-07	5.49258e-07
Empedobacter	6.496e-06	7.79007e-06	0.00224171	2.40087e-05	2.03495e-05
Enterococcus	0.00034241	1.33552e-06	1.19494e-06	0.000260014	0.000411086
Ca. Epiflobacter	0.0126373	3.19587e-05	0.000101971	0.00270959	0.00247427
Erwinia	0	0.0016786	2.29056e-06	0.000136548	3.12027e-05
Erysipelotrichaceae UCG-003	0.000181221	3.97769e-07	1.25191e-07	0.000267552	0.000219425
Extensimonas	4.45002e-05	0.00112894	3.337e-06	3.98207e-05	7.98096e-05
11-24 (f)	0.000830408	9.49762e-05	0.00379354	0.00273744	0.00424291
A0839 (f)	0.00353323	0.00239126	0.00364551	0.0086802	0.00674737
A21b (f)	0.00339195	1.75959e-05	8.99251e-05	0.00199823	0.00134062
ABS-19 (f)	0	0.00101617	0.000105114	1.268e-06	3.40835e-06
Acetobacteraceae (f)	0.00043607	1.45128e-07	0.000102983	0.000179185	0.000233254
Acidimicrobiaceae (f)	1.84588e-05	0.00153531	0.00117786	0.000973079	0.00113936
Actinomycetaceae (f)	0.000889247	2.30694e-05	9.01681e-05	0.0019181	0.00315038
AKYH767 (f)	0.013332	4.18544e-06	0.000109403	0.00239001	0.00225373
Alcaligenaceae (f)	0.00286034	0.00393054	0.000410797	0.00124206	0.00111288
B142 (f)	5.99861e-05	8.04122e-06	5.44053e-05	9.49228e-05	1.88156e-05
B79 (f)	0.000434348	0.000206678	0.000483876	0.00129669	0.00145974
bacteriap25 (f)	0	6.69855e-07	0.000338038	0.00083443	0.000793835
Bacteroidales S24-7 group (f)	2.17212e-05	0	1.66795e-06	0	0
Beijerinckiaceae (f)	0.000134921	1.46515e-08	2.44865e-06	0.000127645	0.000129029
Blfdi19 (f)	0.000994979	4.79354e-07	0.000113286	1.22747e-05	8.04918e-06
Bradyrhizobiaceae (f)	7.11036e-05	2.36625e-06	8.44931e-06	0.000577812	0.000541641
BSV26 (f)	0.000191341	3.6369e-06	1.05516e-06	5.02943e-06	2.65994e-06
CA002 (f)	0.000144561	0.000814409	0.000311746	0.000178454	0.00019278
Caulobacteraceae (f)	0	1.57908e-06	1.83148e-06	0.000319057	0.00039875
Competibacteraceae (f)	1.79585e-05	1.90581e-07	2.34027e-06	2.01869e-05	2.41926e-05
ctg-CGOF202 (f)	0	0.00010493	0	7.64212e-06	1.02346e-06
Dermatophilaceae (f)	7.98748e-05	6.015e-06	1.27052e-05	0.000149342	0.000343125
Desulfarculaceae (f)	0.000349343	1.45128e-07	3.66115e-05	0.000186207	0.000174788
DEV007 (f)	0	0.00203564	0.000391231	0.000113288	0.00016464
Elev-16S-1166 (f)	0.000211528	2.82789e-05	3.95929e-05	5.87875e-05	7.59031e-05
Elev-16S-1332 (f)	0	4.39768e-07	0.000249519	0	0
Ellin6055 (f)	0	2.215e-06	0.000363582	0.000337081	0.00016915
env.OPS 17 (f)	0.00253362	0.00513151	0.000325891	0.00199599	0.00119932
Erythrobacteraceae (f)	6.08028e-05	2.7292e-06	4.86918e-07	0.000509059	0.000392162
Eubacteriaceae (f)	0	4.00461e-07	1.20388e-06	0.000948299	0.00127534
Fibrobacteraceae (f)	1.09066e-05	1.91831e-07	1.83148e-06	1.62508e-05	0.0011115
Flavobacteriaceae (f)	0.000131013	0.00601037	0.000134133	0.00026963	2.17044e-05
Gemmatimonadaceae (f)	0.000179429	0.000695963	0.000815148	0.000454437	0.000299886
GR-WP33-58 (f)	0.00108169	0.00101127	0.000773232	0.00827586	0.00805945
Holophagaceae (f)	0	0.00138271	1.18482e-05	1.95882e-05	1.31827e-05
Holosporaceae (f)	0	0	4.34128e-06	8.11452e-05	8.31579e-05
Hydrogenophilaceae (f)	0.00306648	0.000249192	0.000221602	0.00391551	0.00213325
Hyphomicrobiaceae (f)	0.00257195	0.00112546	0.00080151	0.0024284	0.00208281
Hyphomonadaceae (f)	0.000544263	0.0065832	0.00109973	0.00109891	0.000621923
I-10 (f)	0.000632957	0.000658811	0.00100221	0.00119232	0.00203894
Leptotrichiaceae (f)	0.0002191	5.47143e-07	0.000119387	0.000210284	0.000232132
LWSR-14 (f)	0	3.76295e-06	0.000410324	8.59422e-06	2.47883e-05
Meganemaceae (f)	0.000688338	0.00146864	0.000287062	0.00138732	0.00106248
Methylophilaceae (f)	6.496e-06	3.18512e-06	0.00194735	1.35108e-06	5.32269e-06
Microthricaceae (f)	0.00378971	0.000198725	0.000129821	0.00524246	0.00318755
mle1-27 (f)	0.000300661	0.000581377	7.29341e-05	4.70926e-05	0.000302718
Moraxellaceae (f)	0.00253415	3.91781e-07	1.02691e-05	0.00114911	0.00197181
Neisseriaceae (f)	0.00017265	0.000126459	0.000209726	0.000299497	0.00122596
Nitrosomonadaceae (f)	0.00125871	4.97876e-05	0.000237397	0.000613906	0.000737702
Nocardioidaceae (f)	0.00213434	0	7.17e-07	2.45885e-05	1.74613e-05
NS11-12 marine group (f)	0.00119921	0.00138682	0.000108423	0.00027412	0.00022951
NS9 marine group (f)	0.000353461	0.00230712	0.000189764	0.000158453	0.000143336
OPB56 (f)	0.00163016	0.0025861	0.00286927	0.00152961	0.00314813
P3OB-42 (f)	0.00160564	0.00100402	0.000147836	0.00013142	5.41984e-05
PeM15 (f)	0.00274994	1.52588e-06	2.25866e-06	0.000908924	0.000456061
PHOS-HE51 (f)	0.0027711	0.000797363	0.000239992	0.00504801	0.00626818
Phyllobacteriaceae (f)	2.06919e-05	1.08192e-06	6.80181e-05	0.000710101	0.000260237
Polyangiaceae (f)	0	4.224e-06	4.37825e-05	0.00171003	0.00347499
Propionibacteriaceae (f)	0.000648948	7.652e-06	0.00202167	4.65988e-06	3.48491e-05
Rhodospirillaceae (f)	0	0.00157592	0.00462835	0.000941974	0.0010934
Rickettsiaceae (f)	9.12817e-05	1.15975e-06	1.65872e-05	4.03913e-05	3.30938e-05
Roseiflexaceae (f)	0.000911378	3.80296e-05	0.000594033	0.000576159	0.000403105
S29 (f)	0.000174342	1.06603e-05	0.000409136	0.00513302	0.0018999
SBR2060 (f)	2.22501e-05	4.39768e-07	6.53e-07	0.000856465	0.000613387
SJA-149 (f)	0.000102384	0.000234849	0.000110877	3.24103e-05	3.92381e-05
SM2D12 (f)	0	0.000329413	0.000410053	1.57493e-05	3.72895e-05
Sphingomonadaceae (f)	0.00067102	0.000685436	0.00330114	0.00581433	0.00541777
Spirochaetaceae (f)	0	0.000528789	1.00687e-06	6.25784e-06	5.84321e-06
Verrucomicrobiaceae (f)	2.44411e-05	0.000297121	0.000222947	0.000317722	0.000537854
Faecalibacterium	0.000252206	1.188e-07	1.28887e-06	0.000284525	0.000282031
Ferribacterium	0.00305799	0.00779721	0.00279311	0.00280642	0.0030893
Ferruginibacter	0.0111291	0.00277081	0.00320834	0.00556864	0.00316972
Filimonas	0.00231825	0.0015883	0.0019529	0.00253009	0.00271471
Flavobacterium	0.0173333	0.0203192	0.0029278	0.00859989	0.0187038
Flexibacter	4.73104e-05	1.36337e-06	0.000210813	9.30919e-06	0.00020717
Fodinibacter	0.000559521	1.89394e-06	9.57617e-05	0.000227088	0.000165469
Fodinicola	0.000472726	0	0	0	1.49087e-05
FukuS110	9.75836e-06	0.000146465	2.28427e-05	0.000123771	5.83134e-05
Fusibacter	4.35208e-05	0.000857207	1.00184e-06	5.24902e-05	6.27804e-05
Fusicatenibacter	0.00032648	1.15e-07	0	8.10452e-05	4.82136e-05
Galbitalea	0.000341253	0.00255559	7.15917e-05	0.000313851	0.000474434
Gelria	0.000200723	0	0	0.000132101	3.60574e-05
Geminicoccus	0	3.15337e-07	1.16099e-05	0.000822891	0.000231675
Gemmatimonas	0.00088819	7.28105e-05	1.15508e-05	0.000201227	9.22436e-05
Gemmobacter	0.000302658	0.00776813	0.000838505	0.000425321	0.000414576
Geothrix	0.0170596	4.4e-08	3.54748e-06	0	1.03536e-06
Gordonia	1.36669e-05	0.000768456	0.000306638	0.000498411	0.000300717
H106	0.000802064	0	1.45008e-06	0.000218672	6.40819e-05
H39	0.00241914	2.13097e-05	8.78172e-05	0.000419301	0.000364515
Haematobacter	0	0.000428388	7.16614e-06	6.328e-06	1.6023e-06
Haliangium	0.0156732	0.00291838	0.00322454	0.00627078	0.0155521
Haliea	9.75836e-06	7.50343e-06	6.669e-06	0.00610533	0.00805952
Halioglobus	0	1.16509e-06	1.22984e-06	0.00100439	0.00217351
Haliscomenobacter	0.00135708	0.00207009	0.00131017	0.00249071	0.00944416
Herpetosiphon	0	0.00244526	1.7528e-05	7.37484e-06	0.000286646
Hirschia	0.00442411	0.000551585	0.000778342	0.00467881	0.00333697
Holdemanella	0.00051028	2.68479e-07	1.78827e-08	0.000490314	0.000353267
Hydrogenophaga	0.00010104	0.00251631	0.00267993	0.00273633	0.00322438
Hydrotalea	6.496e-06	0.000393918	5.55116e-05	9.56341e-05	4.58027e-05
Hyphomicrobium	0.00120986	0.00111264	0.00275937	0.000896678	0.00096088
Hyphomonas	9.75836e-06	0.000255391	5.00353e-05	0.000224721	0.000121545
Iamia	0.00453579	0.000403734	8.00352e-05	0.0250876	0.011399
Ignavibacterium	0.000113415	0.000483993	1.32377e-06	4.18e-06	5.41678e-06
Illumatobacter	0	0.00150771	0.000469653	0.00118321	0.000584559
Inhella	0.00333535	1.27413e-05	0.000166712	0.00221799	0.00115611
Intrasporangium	0	5.24031e-06	0.00135628	1.18871e-06	4.85325e-06
JG35-K1-AG5	0.001	0.00345533	0.000702959	0.00135088	0.00218275
K2-30-37	0.00408129	5.62032e-05	0.000493437	0.00371648	0.00201451
K2-78	2.11922e-05	1.19488e-05	1.56509e-05	0.00110886	0.000615866
Kaga01	0.00249835	5.39782e-06	0.000100562	0.00209302	0.00125014
Kineosporia	0.000131289	0.000384007	2.5341e-05	5.60261e-05	5.94381e-05
Kouleothrix	0.00624776	0.00132853	0.0371366	0.0191079	0.0437126
Labrys	0	3.85341e-06	0.000112772	0.000970123	0.000638377
Lachnoclostridium	0.000172703	1.35e-07	2.28734e-06	0.000340336	0.000237191
Lacibacter	0.000512576	3.424e-06	1.55013e-06	2.60761e-06	4.52694e-05
Lactococcus	0.000388323	0.000102077	0.0269024	0.000221189	0.000339264
Lapillicoccus	0.00514443	0.000206576	0.00418852	0.00126749	0.00603459
Larkinella	7.11187e-05	5.3788e-07	2.75608e-06	0.000255137	0.000687759
Lautropia	0.00666718	0.00049532	0.000263777	0.00409784	0.00308723
Leadbetterella	8.46953e-05	2.93029e-08	1.66281e-06	1.25062e-05	0.0012177
Leptospira	0.017633	1.83074e-06	6.61874e-06	0.000372078	0.000986323
Leptothrix	0.00218247	0.000721088	0.00183993	0.000538993	0.000395582
Leptotrichia	0.00107626	1.39307e-05	7.99752e-06	0.00210681	0.00339781
Leucobacter	3.47418e-05	4.55869e-06	8.73157e-05	0.00023352	9.26918e-05
Leuconostoc	2.44545e-05	2.14068e-06	0.00042557	2.4854e-05	2.24289e-05
Lewinella	1.89878e-05	0.00102956	0.00114704	0.00131298	0.0018185
Limnohabitans	0	6.31424e-06	2.5419e-06	0.000319301	0.000467112
Luteimonas	4.77204e-05	0.00409651	0.00688947	0.00031083	0.000500931
Lysobacter	6.496e-06	7.41418e-08	3.92356e-05	0.000353153	0.000140218
M05-Pitesti	0.000517465	1.70339e-07	6.78578e-06	0.000539634	0.000380935
Macellibacteroides	9.87935e-05	3.90526e-06	8.21286e-05	0.000157358	0.000363023
Malikia	0.000916068	5.86059e-08	5.1396e-06	0.000313027	0.00038529
marine group	0.00154964	2.84706e-05	0	0	0
Marmoricola	2.27504e-05	6.69295e-08	5.22076e-06	0.000880348	0.000607888
Meganema	0.000113068	0.0205121	0.00741379	0.000941618	0.00158796
Mesorhizobium	0.00248409	0.00436709	0.0135178	0.00675784	0.00493245
Methyloversatilis	0.00112519	1.99126e-06	7.27336e-06	0.000790242	0.000869728
Microbacterium	0.000408618	2.39459e-05	0.00250186	0.000695186	0.000856738
Microlunatus	6.77796e-05	0.0001048	0.0154284	0.00159114	0.00207851
Micropruina	0.00215112	0.000610134	0.101237	0.0291682	0.0407897
Ca. Microthrix	0.0113879	4.06865e-06	6.80648e-06	0.00165222	0.000964717
MK04	0.00305886	0.00107488	2.80709e-05	0.000103979	0.000559677
ML817J-10	0.000685699	4.02135e-05	0.000267441	0.00415926	0.00375861
mle1-27	0.00319969	0.000997903	0.00166229	0.0014589	0.0046788
mle1-48	0.00353477	9.80234e-06	0.000125231	0.00247474	0.00180048
MNG7	0.00129011	0.00108437	0.00190733	0.00559882	0.00465845
Moraxella	2.28694e-05	1.58046e-06	2.04241e-06	0.000162819	0.000357799
Mycobacterium	1.62544e-05	4.1732e-06	1.54745e-05	0.00101965	0.000544393
Nakamurella	7.16191e-05	4.34382e-05	0.00745857	0.00164945	0.000840644
Nannocystis	0.000305563	0.000526962	0.00110154	0.00159645	0.00171877
Nitratireductor	0.000366102	0.000133878	0.000208521	0.000345449	0.000323713
Nitrosomonas	0.0085758	0.00433883	0.00168371	0.00259878	0.00210768
Nitrospira	0.0449536	0.102382	0.0408796	0.0402189	0.0376293
Nocardioides	0.000423665	9.39736e-05	0.026448	0.000284461	0.000343037
Nordella	2.38986e-05	0.00196939	0.000897808	0.00121304	0.00103234
Novosphingobium	0.00437673	0.000486153	5.31305e-05	0.00319787	0.00262399
195up (o)	1.29921e-05	1.71169e-06	0.000130801	4.33206e-06	0.000103157
Acidimicrobiales (o)	0.000197029	2.02777e-06	6.4214e-06	0.00270529	0.00137493
Ardenticatenales (o)	0	2.92069e-06	3.35962e-05	0.00075634	0.0121861
B38 (o)	9.51228e-05	2.12975e-06	0.000255396	9.3904e-05	0.000104005
BF195 (o)	0	7.92012e-06	7.13908e-05	0.000283742	0.000281496
DB1-14 (o)	0.00169494	0.00858267	0.00390602	0.00569897	0.00447352
Gaiellales (o)	2.38986e-05	7.89323e-06	0.000101423	0.000588218	0.000384664
GR-WP33-30 (o)	0	1.49913e-06	0.000241411	0.000244625	0.000470383
Micrococcales (o)	0	4.23917e-06	2.73138e-06	0.00110227	0.00102924
MVP-88 (o)	0.00265409	0.00389945	0.00267302	0.00162408	0.000983051
Myxococcales (o)	0.000413338	2.38e-07	0.000112341	1.3603e-05	5.80375e-06
NKB5 (o)	0.0016886	0.000394693	5.28129e-06	0.000423116	0.000354835
Oligoflexales (o)	0.00104229	0.00015201	1.11149e-05	0.000103313	4.33217e-05
Rickettsiales (o)	0	2.40323e-06	0.0003134	0.00117255	0.00069126
SC-I-84 (o)	0.000597896	1.55821e-05	0.00069036	0.00050947	0.000841889
Sh765B-TzT-29 (o)	0	2.09737e-05	0.000135401	0.000475835	0.000482853
WCHB1-50 (o)	0.000621935	0.00326269	0.000547812	8.59453e-05	0.000198881
WD2101 soil group (o)	9.07393e-05	2.18314e-05	9.88371e-05	0.00012431	0.000148567
Xanthomonadales (o)	0.0009546	1.2615e-05	6.53833e-05	0.0023138	0.00183936
oca15	0.000543086	0.000316818	8.68173e-06	4.58641e-05	4.26585e-05
Ochrobactrum	0.000102585	0.00206768	0.000427436	0.000306161	0.000513724
Oligotropha	6.9547e-05	5.11987e-06	2.62516e-05	0.0009486	0.000652719
OM27 clade	0.000249	0.00026646	0.00150312	0.000183442	0.000278425
OM60(NOR5) clade	5.45328e-06	2.64741e-07	7.13026e-06	0.00311446	0.00278076
Oryzihumus	0.00478614	2.61446e-05	0.000224159	6.30512e-05	0.000449527
Ottowia	0.000592396	2.10562e-05	2.14428e-05	0.000866552	0.000416905
Armatimonadetes (p)	0	0.00646284	0.00020864	0.000174207	0.000120246
Candidate division OP3 (p)	0.000122916	3.71165e-07	0.000203925	0.000848061	0.000595658
Candidate division SR1 (p)	9.75836e-06	0.000888857	8.18861e-05	0.000473631	0.000970871
Chloroflexi (p)	0.00292774	6.95534e-05	0.000173379	0.000361879	0.000562568
GOUTA4 (p)	0.00104018	2.5755e-06	2.97357e-06	9.97397e-05	4.57472e-05
Gracilibacteria (p)	0	0.000167413	2.26123e-05	1.08041e-05	2.23471e-05
Hydrogenedentes (p)	5.65263e-05	0.000799092	0.000253936	0.000798159	0.00116905
Latescibacteria (p)	0.00246	0.000658315	1.95779e-05	0.00086571	0.000616878
Microgenomates (p)	0.000124503	0.0032686	5.36322e-05	0.00111141	0.000669227
OC31 (p)	0.00635443	1.77728e-06	5.66057e-06	0.00235903	0.000638678
Parcubacteria (p)	0.000409407	0.00112448	0.00830877	0.00049199	0.000427644
SHA-109 (p)	0.00115334	1.49e-07	2.67635e-05	0.000160659	0.000251256
SM2F11 (p)	0.000229621	0.000701759	7.353e-07	0.000303412	8.09028e-05
WCHB1-60 (p)	0.00101747	3.07809e-05	9.56e-07	0.000444576	0.000131817
P58	0.0095087	0.00295128	0.000257	0.0371585	0.0241461
p7o14	1.24917e-05	5.61758e-05	0.00375601	0.0016179	0.00107725
Paracocccus	0.0032457	0.0056535	0.00831183	0.008179	0.00677962
Pedobacter	0.000575339	0.000880876	0.000122465	0.000344829	0.000234431
Pedomicrobium	0.000532946	0.000431313	0.000447636	0.000430048	0.000665634
Peredibacter	0.000303454	2.93029e-08	1.74994e-06	0.000188865	0.00146293
Perlucidibaca	2.73338e-06	1.09452e-06	2.33431e-06	0.000668355	0.0008395
Persicitalea	0	0.000755188	6.78315e-06	2.54308e-05	5.01002e-05
Phaeodactylibacter	0.00043399	0.00367542	0.00283531	0.00453662	0.0040987
Phaselicystis	0.00135464	0.00250311	0.000892959	0.00282255	0.00228248
Phenylobacterium	0.00100405	9.47183e-06	1.44114e-05	0.000208275	0.00039833
PHOS-HE28	0.00187794	0.00460943	0.00417748	0.00399521	0.00381003
Phreatobacter	0.000239394	0.000631871	0.00011921	0.000238894	0.000164075
Piscinibacter	0.00156107	0.000672717	0.00101769	0.00127694	0.000954935
Plasticicumulans	0	0.000679291	0.0159975	0.00109465	0.00512377
Pleomorphomonas	0	0.000860611	2.31701e-05	2.90682e-06	4.16037e-06
Polyangium	0	2.67e-07	0.000448455	0.000264036	0.000251155
Polynucleobacter	4.09603e-05	4.92205e-07	6.27316e-05	7.14252e-05	0.00014273
Propioniciclava	0.00524324	0.000148928	0.000421435	0.0219921	0.0187706
Propionicimonas	0.000221479	3.46568e-05	0.00124111	0.00707158	0.0075465
Propionivibrio	0.00305191	0.00103991	0.000284753	0.000799996	0.00152347
Prosthecobacter	6.18893e-05	0.00489316	0.000560584	0.000313868	0.000699163
Prosthecomicrobium	0.000519245	0	4.78e-07	4.96824e-05	4.021e-05
Pseudaminobacter	8.18666e-06	0.000476529	8.23746e-05	7.01193e-05	2.26533e-05
Pseudobutyrivibrio	0.000317826	2.93029e-08	9.56e-07	0.000222152	0.000260223
Pseudoclavibacter	0.000486566	1.33785e-06	2.13815e-06	0.000133756	0.000240083
Pseudofulvimonas	6.496e-06	0.000230175	0.00013867	0.00020851	0.000409706
Pseudomonas	0.00025949	0.000252959	2.29361e-05	0.000370891	0.000681985
Pseudorhodobacter	0.00145575	8.25092e-07	7.68106e-05	0.00143593	0.000288334
Pseudorhodoferax	0.00102498	1.91982e-05	4.64566e-05	0.000509454	0.000451627
Pseudoxanthomonas	0.000333168	0.000276812	0.000271882	0.00165271	0.0016636
QEDR3BF09	0.0162314	0.00216583	0.00281253	0.00580307	0.00595853
QEEB1BB10	0.00514055	1.46515e-08	0	3.81859e-06	1.39822e-05
Quadrisphaera	0.00208738	5.87746e-05	0.000737627	0.00114496	0.00116605
Ramlibacter	0.000719586	6.28811e-05	9.6062e-06	0.000887592	0.000835071
Reyranella	9.44733e-05	1.26434e-05	0.000349937	0.00487277	0.00509828
Rheinheimera	5.22348e-05	6.09792e-06	0.000167874	0.000143849	0.000107045
Rhizobacter	0.00143755	9.81116e-08	1.22439e-06	2.0093e-05	0.000247473
Rhizobium	3.69193e-05	4.86738e-05	0.000491799	5.25821e-05	8.13921e-05
Rhodobacter	0.0235222	0.0346979	0.0203043	0.00918247	0.0112578
Rhodobacteraceae (f)	0.00295709	0.014742	0.00377377	0.00444489	0.00142035
Rhodococcus	1.36399e-05	0.000290807	0.000115137	0.000144838	0.000116286
Rhodocyclaceae (f)	0.016366	0.00100351	0.00171383	0.000640077	0.000815837
Rhodoferax	0.0239823	0.000576335	0.000597982	0.00605413	0.0130497
Rhodoplanes	0.000410533	5.71744e-07	4.78e-07	0.0001693	6.6279e-05
rJ14	0.000131406	1.4862e-06	7.25906e-07	7.40988e-05	3.14316e-05
Roseobacter clade CHAB-I-5 lineage	0	0.000100083	0.00023794	3.46221e-05	9.09063e-06
Roseomonas	7.33232e-05	2.15764e-06	4.62522e-05	0.000565447	0.000264958
Roseovarius	0.000110743	0.00014878	0.000706672	0.000199966	0.000318725
Rubellimicrobium	0.000219717	1.19276e-05	0.00274603	0.000617951	0.000346123
Rubrivivax	0.0103002	0.00534487	0.00500887	0.00918766	0.0112423
Ruminococcus 2	0.000328676	2.5e-08	1.19494e-06	0.000236071	0.000158984
Runella	0.00237257	0.00343404	0.0128822	0.0129449	0.00991193
S18	0.00020387	1.02617e-06	7.75956e-06	0.00125018	0.000822207
Saccharibacteria (p)	0.00641007	0.00140125	0.0992999	0.0301828	0.0126474
Salinispira	1.09066e-05	0.00108496	3.50943e-06	3.4609e-06	2.13235e-05
Sandaracinus	0.000193972	8.33569e-05	0.000154499	0.000162391	0.000326068
Saprospiraceae (f)	0.015149	0.0143473	0.0130729	0.0206809	0.0256317
SBR2113	0.00200225	7.31606e-05	1.07895e-05	0.00246874	0.00120036
SBRFL126	0.00196043	0.00112678	0.00315058	0.00274738	0.00213715
Sediminibacterium	0.000795801	1.24555e-06	9.15217e-06	0.000193819	0.000156619
Shinella	0.000190182	6.28757e-05	0.00150825	0.00139918	0.00120173
Simiduia	5.45328e-06	3.26223e-06	1.044e-06	4.32567e-05	0.00224944
Simplicispira	0.00368117	0.000102682	0.000461441	0.00840388	0.00913771
Singulisphaera	5.21444e-05	1.22512e-05	5.36072e-05	6.62861e-05	0.000148536
sipK9	0.00422681	0.000123041	0.00145738	0.00275755	0.00207201
SJA-28 (f)	0.00347519	0.0115888	0.000261598	0.00254136	0.00185234
Skagen138	0.00299734	9.64501e-05	0.000157363	0.000290188	0.000413045
Skagenf80	0	9.78e-07	1.03652e-06	7.04359e-06	6.52795e-06
SM1A02	0.000674667	0.00160917	0.00207045	0.00106633	0.000977533
Sorangium	0.00136938	0.000530322	0.000330609	0.000897412	0.00140076
spb280	0.00162467	1.39723e-05	9.69934e-05	0.00353572	0.00291932
Sphaerotilus	0.00033943	0.000186291	0.000643747	0.00317245	0.0035886
Sphingobium	0.00398921	9.16194e-05	0.000562433	0.00152999	0.00186585
Sphingomonas	0.000510055	0.000410046	0.00616408	0.000768578	0.000456006
Sphingopyxis	0.00230928	0.00280016	0.0118293	0.0036459	0.00266676
Sphingosinicella	1.57255e-05	0.00269385	6.536e-05	0.00105014	0.000356998
Spirochaeta 2	8.20015e-06	0.00214312	7.59425e-06	2.00285e-06	6.16307e-06
Stella	0.00179946	1.1026e-05	0.000384354	0.00151182	0.00229417
Streptococcus	0.00268764	1.96211e-05	7.85008e-06	0.00515282	0.0062274
Subdoligranulum	0.00137161	3.14e-07	3.47013e-06	0.000867997	0.000569994
Sulfuritalea	0.0102	0.000166089	2.59423e-05	0.00176458	0.000829504
T1-5	5.45328e-06	0.000115996	0.00184245	0.00103967	0.0008204
Tabrizicola	0.00510117	8.00044e-05	0.000186992	0.0055545	0.00492658
Tahibacter	0	0.000293341	2.31729e-05	0.000552452	0.00318586
Tepidimonas	0	0.00026221	0.000112039	3.67085e-05	3.36517e-05
Terrimonas	0.0086764	0.0105986	0.0363797	0.00611865	0.00433884
Tessaracoccus	0.00206406	1.42552e-05	3.42108e-05	0.00329392	0.00341999
Tetrasphaera	0.0875889	0.00105844	0.010632	0.0304697	0.021197
Thauera	0.00169015	0.0118299	0.0147666	0.0106923	0.0049267
Thermomonas	0.00889399	4.42922e-06	4.16803e-05	0.00407575	0.0028407
Thiobacillus	0.00100435	3.36309e-06	6.06307e-05	4.74311e-05	4.74421e-05
Thiothrix	0.000225185	0.0125352	0.00181077	0.00545665	0.00235618
Trichococcus	0.0118746	3.91652e-05	0.00256085	0.016979	0.0185378
Turneriella	0.00280315	0.00361712	0.000621346	0.00342043	0.00300717
Uliginosibacterium	0.000181565	4.96211e-07	1.93568e-06	3.81242e-07	0.00113605
Uruburuella	0.000329581	5.50639e-06	0.000112259	0.000223817	0.000553079
Variibacter	8.58917e-05	2.86503e-05	2.31281e-05	0.000200486	0.000159859
Variovorax	0.00308431	0.000449296	1.50091e-05	0.0030631	0.00381972
Vitreoscilla	0.000366797	2.90342e-07	0.000245292	0.000211286	0.000406454
Vogesella	1.89878e-05	5.32113e-06	0.00136187	6.19421e-06	7.57661e-06
Woodsholea	0.0027241	0.00366921	0.00517393	0.00307359	0.00196966
Xanthomonadaceae (f)	0.00062393	0.00324279	0.0165074	0.0290266	0.0188088
Xanthomonas	0	0.000362436	0.000362523	1.9187e-05	4.17952e-05
Zoogloea	0.00284224	0.083721	0.0215793	0.00625368	0.0103211
Zymomonas	0.00243084	0.000187977	0.00206836	0.00138466	0.000861939
